# Supplementary material for: 9-(2-Pyridylmeth­oxy)-1,10-phenanthrolin-1-ium perchlorate methanol solvate
Source: Acta Crystallogr Sect E Struct Rep Online. 2008 Jul 9;64(Pt 8):o1450. doi: 10.1107/S1600536808020606 (PMC2962027; doi:10.1107/S1600536808020606)
Supplement: Supplementary file 1 [file e-64-o1450-sup1.cif]

##############################################################################
###                                                                        ###
###        Electronic paper (Acta Crystallographica Section E)             ###
###                                                                        ###
##############################################################################
#                                                                            #
# This CIF contains the data in a paper accepted for publication in Acta     #
# Crystallographica Section E. It conforms to the requirements of Notes      #
# for Authors for Section E, and has been peer reviewed under the auspices   #
# of the IUCr Commission on Journals.                                        #
#                                                                            #
# Full details of the Crystallographic Information File format               #
# are given in the paper "The Crystallographic Information File (CIF):       #
# a New Standard Archive File for Crystallography" by S. R. Hall, F. H.      #
# Allen and I. D. Brown [Acta Cryst. (1991), A47, 655-685].                  #
#                                                                            #
# The current version of the core CIF dictionary is obtainable from          #
# ftp://ftp.iucr.org/pub/cif_core.dic. The current version number is 2.4.    #
#                                                                            #
# Software is freely available for graphical display of the structure(s) in  #
# this CIF.  For information consult the CIF home page http://www.iucr.org/  #
# cif/home.html                                                              #
#                                                                            #
# This file may be used for bona fide research purposes within the           #
# scientific community so long as proper attribution is given to the journal # 
# article from which it was obtained.                                        #
#                                                                            #
##############################################################################
                                             
data_I
_audit_creation_method     SHELXL-97
_chemical_name_systematic
;
9-(2-Pyridylmethoxy)-1,10-phenanthrolin-1-ium perchlorate methanol solvate
;
_chemical_name_common     ?
_chemical_formula_moiety     'C18 H14 N3 O +, Cl O4 -, C H4 O'
_chemical_formula_sum     'C19 H18 Cl N3 O6'
_chemical_formula_iupac     'C18 H14 N3 O +, Cl O4 -, C H4 O'
_chemical_formula_weight     419.81
_chemical_melting_point     ?
_symmetry_cell_setting     'triclinic'
_symmetry_space_group_name_H-M     'P -1'
_symmetry_space_group_name_Hall     '-P 1'
loop_
    _symmetry_equiv_pos_as_xyz
    'x, y, z'
    '-x, -y, -z'
_cell_length_a     7.0765(15)
_cell_length_b     10.597(2)
_cell_length_c     14.164(3)
_cell_angle_alpha     110.003(3)
_cell_angle_beta     94.999(3)
_cell_angle_gamma     105.304(3)
_cell_volume     944.1(3)
_cell_formula_units_Z     2
_cell_measurement_reflns_used     1588
_cell_measurement_theta_min     3.0435
_cell_measurement_theta_max     25.864
_cell_measurement_temperature     298(2)
_exptl_crystal_description     block
_exptl_crystal_colour     yellow
_exptl_crystal_size_max     0.38
_exptl_crystal_size_mid     0.31
_exptl_crystal_size_min     0.18
_exptl_crystal_density_diffrn     1.477
_exptl_crystal_density_meas     ?
_exptl_crystal_density_method     'not measured'
_exptl_crystal_F_000     436
_exptl_absorpt_coefficient_mu     0.246
_exptl_absorpt_correction_type     multi-scan
_exptl_absorpt_process_details     '(SADABS; Sheldrick, 1996)'
_exptl_absorpt_correction_T_min     0.9123
_exptl_absorpt_correction_T_max     0.9570
_exptl_special_details
;
;
_diffrn_ambient_temperature     298(2)
_diffrn_radiation_type     MoK\a
_diffrn_radiation_wavelength     0.71073
_diffrn_radiation_source     'fine-focus sealed tube'
_diffrn_radiation_monochromator     graphite
_diffrn_measurement_device_type     'Bruker SMART APEX CCD'
_diffrn_measurement_method     '\f and \w'
_diffrn_detector_area_resol_mean     ?
_diffrn_reflns_number     5027
_diffrn_reflns_av_R_equivalents     0.0195
_diffrn_reflns_av_sigmaI/netI     0.0444
_diffrn_reflns_theta_min     1.56
_diffrn_reflns_theta_max     25.70
_diffrn_reflns_theta_full     25.70
_diffrn_measured_fraction_theta_max     0.975
_diffrn_measured_fraction_theta_full     0.975
_diffrn_reflns_limit_h_min     -7
_diffrn_reflns_limit_h_max     8
_diffrn_reflns_limit_k_min     -12
_diffrn_reflns_limit_k_max     12
_diffrn_reflns_limit_l_min     -17
_diffrn_reflns_limit_l_max     17
_diffrn_standards_number     ?
_diffrn_standards_interval_count     ?
_diffrn_standards_interval_time     ?
_diffrn_standards_decay_%     ?
_refine_special_details
;
Refinement of <i>F</i>^2^ against ALL reflections. The weighted <i>R</i>-factor
<i>wR</i> and goodness of fit <i>S</i> are based on <i>F</i>^2^, conventional
<i>R</i>-factors <i>R</i> are based on <i>F</i>, with <i>F</i> set to zero for
negative <i>F</i>^2^. The threshold expression of <i>F</i>^2^ >
\s(<i>F</i>^2^) is used only for calculating <i>R</i>-factors(gt) <i>etc</i>.
and is not relevant to the choice of reflections for refinement.
<i>R</i>-factors based on <i>F</i>^2^ are statistically about twice as large
as those based on <i>F</i>, and <i>R</i>- factors based on ALL data will be
even larger.
;
_reflns_number_total     3504
_reflns_number_gt     2695
_reflns_threshold_expression     I>2\s(I)
_refine_ls_structure_factor_coef     Fsqd
_refine_ls_matrix_type     full
_refine_ls_R_factor_all     0.0735
_refine_ls_R_factor_gt     0.0568
_refine_ls_wR_factor_gt     0.1531
_refine_ls_wR_factor_ref     0.1639
_refine_ls_goodness_of_fit_ref     1.050
_refine_ls_restrained_S_all     1.050
_refine_ls_number_reflns     3504
_refine_ls_number_parameters     263
_refine_ls_number_restraints     0
_refine_ls_hydrogen_treatment     constr
_refine_ls_weighting_scheme     calc
_refine_ls_weighting_details
         'calc w=1/[\s^2^(Fo^2^)+(0.0858P)^2^+0.2952P] where P=(Fo^2^+2Fc^2^)/3'
_atom_sites_solution_hydrogens     geom
_atom_sites_solution_primary     direct
_atom_sites_solution_secondary     difmap
_refine_ls_shift/su_max     0.002
_refine_ls_shift/su_mean     0.001
_refine_diff_density_max     0.415
_refine_diff_density_min     -0.234
_refine_ls_extinction_method     none
_refine_ls_extinction_coef     ?
loop_
    _atom_type_symbol
    _atom_type_description
    _atom_type_scat_dispersion_real
    _atom_type_scat_dispersion_imag
    _atom_type_scat_source
    'C' 'C' 0.0033 0.0016
                         'International Tables Vol C Tables 4.2.6.8 and 6.1.1.4'
    'H' 'H' 0.0000 0.0000
                         'International Tables Vol C Tables 4.2.6.8 and 6.1.1.4'
    'N' 'N' 0.0061 0.0033
                         'International Tables Vol C Tables 4.2.6.8 and 6.1.1.4'
    'O' 'O' 0.0106 0.0060
                         'International Tables Vol C Tables 4.2.6.8 and 6.1.1.4'
    'Cl' 'Cl' 0.1484 0.1585
                         'International Tables Vol C Tables 4.2.6.8 and 6.1.1.4'
_computing_data_collection     'SMART (Bruker, 1997)'
_computing_cell_refinement     'SAINT (Bruker, 1997)'
_computing_data_reduction     'SAINT (Bruker, 1997)'
_computing_structure_solution     'SHELXTL (Sheldrick, 2008)'
_computing_structure_refinement     'SHELXTL (Sheldrick, 2008)'
_computing_molecular_graphics     'SHELXTL (Sheldrick, 2008)'
_computing_publication_material
                                  'SHELXTL (Sheldrick, 2008) and local programs'
loop_
    _atom_site_type_symbol
    _atom_site_label
    _atom_site_fract_x
    _atom_site_fract_y
    _atom_site_fract_z
    _atom_site_U_iso_or_equiv
    _atom_site_adp_type
    _atom_site_calc_flag
    _atom_site_refinement_flags
    _atom_site_occupancy
    _atom_site_disorder_assembly
    _atom_site_disorder_group
    C C1 0.2377(5) 0.4244(3) 0.6774(2) 0.0530(7) Uani d . 1 . .
    H H1 0.2292 0.4775 0.7435 0.064 Uiso calc R 1 . .
    C C2 0.2448(5) 0.4829(3) 0.6041(3) 0.0613(8) Uani d . 1 . .
    H H2 0.2393 0.5744 0.6204 0.074 Uiso calc R 1 . .
    C C3 0.2598(5) 0.4057(3) 0.5080(2) 0.0546(7) Uani d . 1 . .
    H H3 0.2663 0.4450 0.4584 0.066 Uiso calc R 1 . .
    C C4 0.2655(4) 0.2661(3) 0.4831(2) 0.0430(6) Uani d . 1 . .
    C C5 0.2549(4) 0.2104(3) 0.55982(18) 0.0374(6) Uani d . 1 . .
    C C6 0.2521(3) 0.0678(3) 0.53855(18) 0.0349(5) Uani d . 1 . .
    C C7 0.2587(4) -0.0143(3) 0.43867(19) 0.0402(6) Uani d . 1 . .
    C C8 0.2705(4) 0.0441(3) 0.3616(2) 0.0471(7) Uani d . 1 . .
    H H8 0.2750 -0.0120 0.2955 0.057 Uiso calc R 1 . .
    C C9 0.2753(4) 0.1789(3) 0.3827(2) 0.0485(7) Uani d . 1 . .
    H H9 0.2851 0.2153 0.3315 0.058 Uiso calc R 1 . .
    C C10 0.2529(4) -0.1564(3) 0.4190(2) 0.0443(6) Uani d . 1 . .
    H H10 0.2592 -0.2151 0.3541 0.053 Uiso calc R 1 . .
    C C11 0.2382(4) -0.2049(3) 0.4948(2) 0.0455(6) Uani d . 1 . .
    H H11 0.2333 -0.2976 0.4831 0.055 Uiso calc R 1 . .
    C C12 0.2304(4) -0.1128(3) 0.59278(19) 0.0386(6) Uani d . 1 . .
    C C13 0.2012(4) -0.0886(3) 0.7665(2) 0.0490(7) Uani d . 1 . .
    H H13A 0.1173 -0.1480 0.7956 0.059 Uiso calc R 1 . .
    H H13B 0.1426 -0.0160 0.7652 0.059 Uiso calc R 1 . .
    C C14 0.4068(4) -0.0208(3) 0.8319(2) 0.0460(7) Uani d . 1 . .
    C C15 0.5178(5) -0.1004(3) 0.8526(2) 0.0557(8) Uani d . 1 . .
    H H15 0.4653 -0.1986 0.8265 0.067 Uiso calc R 1 . .
    C C16 0.7067(5) -0.0345(4) 0.9121(3) 0.0692(9) Uani d . 1 . .
    H H16 0.7833 -0.0868 0.9270 0.083 Uiso calc R 1 . .
    C C17 0.7788(6) 0.1094(4) 0.9488(3) 0.0753(10) Uani d . 1 . .
    H H17 0.9061 0.1570 0.9890 0.090 Uiso calc R 1 . .
    C C18 0.6621(6) 0.1827(4) 0.9257(3) 0.0720(10) Uani d . 1 . .
    H H18 0.7132 0.2808 0.9511 0.086 Uiso calc R 1 . .
    C C19 0.2308(7) 0.3748(4) 0.9157(3) 0.0887(12) Uani d . 1 . .
    H H19A 0.2483 0.3543 0.9762 0.133 Uiso calc R 1 . .
    H H19B 0.1107 0.4000 0.9102 0.133 Uiso calc R 1 . .
    H H19C 0.3431 0.4521 0.9197 0.133 Uiso calc R 1 . .
    Cl Cl1 0.20777(12) 0.45705(7) 0.21213(5) 0.0541(3) Uani d . 1 . .
    N N1 0.2429(3) 0.2941(2) 0.65502(16) 0.0419(5) Uani d . 1 . .
    H H4 0.2362 0.2694 0.7032 0.050 Uiso d R 1 . .
    N N2 0.2387(3) 0.0189(2) 0.61631(15) 0.0377(5) Uani d . 1 . .
    N N3 0.4780(4) 0.1207(3) 0.86832(19) 0.0580(7) Uani d . 1 . .
    O O1 0.2091(3) -0.17350(18) 0.66282(14) 0.0476(5) Uani d . 1 . .
    O O2 0.2322(8) 0.5077(4) 0.3177(2) 0.1432(16) Uani d . 1 . .
    O O3 0.2709(7) 0.5724(3) 0.1857(3) 0.1279(13) Uani d . 1 . .
    O O4 0.3128(7) 0.3648(4) 0.1769(3) 0.1583(17) Uani d . 1 . .
    O O5 0.0081(6) 0.3882(4) 0.1659(3) 0.1494(16) Uani d . 1 . .
    O O6 0.2165(4) 0.2545(2) 0.82875(15) 0.0664(6) Uani d . 1 . .
    H H5 0.3072 0.2151 0.8417 0.100 Uiso d R 1 . .
loop_
    _atom_site_aniso_label
    _atom_site_aniso_U_11
    _atom_site_aniso_U_22
    _atom_site_aniso_U_33
    _atom_site_aniso_U_12
    _atom_site_aniso_U_13
    _atom_site_aniso_U_23
    C1 0.0681(19) 0.0396(14) 0.0503(16) 0.0211(14) 0.0085(14) 0.0135(12)
    C2 0.080(2) 0.0411(15) 0.068(2) 0.0208(15) 0.0100(17) 0.0261(15)
    C3 0.0631(19) 0.0527(17) 0.0588(18) 0.0173(15) 0.0088(15) 0.0356(15)
    C4 0.0392(14) 0.0474(15) 0.0473(15) 0.0123(12) 0.0085(12) 0.0248(12)
    C5 0.0343(13) 0.0415(13) 0.0373(13) 0.0109(11) 0.0062(10) 0.0170(11)
    C6 0.0291(12) 0.0387(13) 0.0363(13) 0.0085(10) 0.0057(10) 0.0156(10)
    C7 0.0315(13) 0.0474(14) 0.0397(14) 0.0116(11) 0.0057(10) 0.0149(11)
    C8 0.0455(15) 0.0615(17) 0.0344(13) 0.0174(13) 0.0117(11) 0.0169(12)
    C9 0.0496(16) 0.0619(18) 0.0435(15) 0.0187(14) 0.0125(12) 0.0298(13)
    C10 0.0430(15) 0.0437(14) 0.0389(14) 0.0149(12) 0.0062(11) 0.0064(11)
    C11 0.0461(15) 0.0361(13) 0.0488(16) 0.0137(12) 0.0051(12) 0.0100(12)
    C12 0.0339(13) 0.0379(13) 0.0434(14) 0.0105(11) 0.0031(11) 0.0162(11)
    C13 0.0567(17) 0.0508(16) 0.0479(16) 0.0167(14) 0.0156(13) 0.0276(13)
    C14 0.0619(18) 0.0460(15) 0.0369(14) 0.0193(13) 0.0143(12) 0.0211(12)
    C15 0.075(2) 0.0495(16) 0.0492(17) 0.0266(15) 0.0100(15) 0.0215(13)
    C16 0.078(2) 0.080(2) 0.060(2) 0.039(2) 0.0054(17) 0.0305(18)
    C17 0.072(2) 0.082(3) 0.061(2) 0.019(2) -0.0055(17) 0.0218(19)
    C18 0.085(3) 0.0527(18) 0.065(2) 0.0110(18) -0.0040(18) 0.0188(16)
    C19 0.124(4) 0.088(3) 0.057(2) 0.051(3) 0.022(2) 0.0168(19)
    Cl1 0.0777(6) 0.0433(4) 0.0435(4) 0.0249(4) 0.0107(3) 0.0149(3)
    N1 0.0504(13) 0.0393(11) 0.0388(12) 0.0157(10) 0.0074(10) 0.0173(9)
    N2 0.0398(12) 0.0377(11) 0.0367(11) 0.0126(9) 0.0070(9) 0.0152(9)
    N3 0.0745(18) 0.0465(14) 0.0524(15) 0.0183(13) 0.0056(13) 0.0201(11)
    O1 0.0615(12) 0.0371(9) 0.0455(11) 0.0141(9) 0.0073(9) 0.0189(8)
    O2 0.287(5) 0.119(3) 0.0502(16) 0.101(3) 0.037(2) 0.0340(17)
    O3 0.204(4) 0.087(2) 0.108(2) 0.035(2) 0.043(2) 0.0598(19)
    O4 0.217(4) 0.144(3) 0.135(3) 0.143(3) 0.026(3) 0.015(2)
    O5 0.096(3) 0.119(3) 0.166(4) -0.003(2) -0.004(2) 0.010(3)
    O6 0.0970(17) 0.0684(14) 0.0451(12) 0.0420(13) 0.0156(11) 0.0226(10)
_geom_special_details
;
All e.s.d.'s (except the e.s.d. in the dihedral angle between two l.s. planes)
are estimated using the full covariance matrix. The cell e.s.d.'s are taken
into account individually in the estimation of e.s.d.'s in distances, angles
and torsion angles; correlations between e.s.d.'s in cell parameters are only
used when they are defined by crystal symmetry. An approximate (isotropic)
treatment of cell e.s.d.'s is used for estimating e.s.d.'s involving l.s.
planes.
;
loop_
    _geom_bond_atom_site_label_1
    _geom_bond_atom_site_label_2
    _geom_bond_site_symmetry_2
    _geom_bond_distance
    _geom_bond_publ_flag
    C1 N1 . 1.318(3) ?
    C1 C2 . 1.377(4) ?
    C1 H1 . 0.9300 ?
    C2 C3 . 1.357(4) ?
    C2 H2 . 0.9300 ?
    C3 C4 . 1.411(4) ?
    C3 H3 . 0.9300 ?
    C4 C5 . 1.402(4) ?
    C4 C9 . 1.426(4) ?
    C5 N1 . 1.361(3) ?
    C5 C6 . 1.431(3) ?
    C6 N2 . 1.368(3) ?
    C6 C7 . 1.397(3) ?
    C7 C10 . 1.423(4) ?
    C7 C8 . 1.425(4) ?
    C8 C9 . 1.346(4) ?
    C8 H8 . 0.9300 ?
    C9 H9 . 0.9300 ?
    C10 C11 . 1.340(4) ?
    C10 H10 . 0.9300 ?
    C11 C12 . 1.413(4) ?
    C11 H11 . 0.9300 ?
    C12 N2 . 1.303(3) ?
    C12 O1 . 1.354(3) ?
    C13 O1 . 1.451(3) ?
    C13 C14 . 1.500(4) ?
    C13 H13A . 0.9700 ?
    C13 H13B . 0.9700 ?
    C14 N3 . 1.340(4) ?
    C14 C15 . 1.377(4) ?
    C15 C16 . 1.375(5) ?
    C15 H15 . 0.9300 ?
    C16 C17 . 1.362(5) ?
    C16 H16 . 0.9300 ?
    C17 C18 . 1.363(5) ?
    C17 H17 . 0.9300 ?
    C18 N3 . 1.337(4) ?
    C18 H18 . 0.9300 ?
    C19 O6 . 1.410(4) ?
    C19 H19A . 0.9600 ?
    C19 H19B . 0.9600 ?
    C19 H19C . 0.9600 ?
    Cl1 O4 . 1.368(3) ?
    Cl1 O3 . 1.375(3) ?
    Cl1 O2 . 1.383(3) ?
    Cl1 O5 . 1.388(4) ?
    N1 H4 . 0.8111 ?
    O6 H5 . 0.8900 ?
loop_
    _geom_angle_atom_site_label_1
    _geom_angle_atom_site_label_2
    _geom_angle_atom_site_label_3
    _geom_angle_site_symmetry_1
    _geom_angle_site_symmetry_3
    _geom_angle
    _geom_angle_publ_flag
    N1 C1 C2 . . 120.9(3) ?
    N1 C1 H1 . . 119.6 ?
    C2 C1 H1 . . 119.6 ?
    C3 C2 C1 . . 119.4(3) ?
    C3 C2 H2 . . 120.3 ?
    C1 C2 H2 . . 120.3 ?
    C2 C3 C4 . . 120.3(3) ?
    C2 C3 H3 . . 119.9 ?
    C4 C3 H3 . . 119.9 ?
    C5 C4 C3 . . 118.2(2) ?
    C5 C4 C9 . . 119.1(2) ?
    C3 C4 C9 . . 122.7(2) ?
    N1 C5 C4 . . 118.6(2) ?
    N1 C5 C6 . . 120.4(2) ?
    C4 C5 C6 . . 121.0(2) ?
    N2 C6 C7 . . 123.9(2) ?
    N2 C6 C5 . . 118.3(2) ?
    C7 C6 C5 . . 117.8(2) ?
    C6 C7 C10 . . 116.8(2) ?
    C6 C7 C8 . . 120.5(2) ?
    C10 C7 C8 . . 122.7(2) ?
    C9 C8 C7 . . 121.2(2) ?
    C9 C8 H8 . . 119.4 ?
    C7 C8 H8 . . 119.4 ?
    C8 C9 C4 . . 120.4(2) ?
    C8 C9 H9 . . 119.8 ?
    C4 C9 H9 . . 119.8 ?
    C11 C10 C7 . . 119.4(2) ?
    C11 C10 H10 . . 120.3 ?
    C7 C10 H10 . . 120.3 ?
    C10 C11 C12 . . 119.0(2) ?
    C10 C11 H11 . . 120.5 ?
    C12 C11 H11 . . 120.5 ?
    N2 C12 O1 . . 121.1(2) ?
    N2 C12 C11 . . 124.7(2) ?
    O1 C12 C11 . . 114.2(2) ?
    O1 C13 C14 . . 110.5(2) ?
    O1 C13 H13A . . 109.5 ?
    C14 C13 H13A . . 109.5 ?
    O1 C13 H13B . . 109.5 ?
    C14 C13 H13B . . 109.5 ?
    H13A C13 H13B . . 108.1 ?
    N3 C14 C15 . . 121.6(3) ?
    N3 C14 C13 . . 116.9(3) ?
    C15 C14 C13 . . 121.5(3) ?
    C16 C15 C14 . . 119.8(3) ?
    C16 C15 H15 . . 120.1 ?
    C14 C15 H15 . . 120.1 ?
    C17 C16 C15 . . 118.4(3) ?
    C17 C16 H16 . . 120.8 ?
    C15 C16 H16 . . 120.8 ?
    C16 C17 C18 . . 119.2(3) ?
    C16 C17 H17 . . 120.4 ?
    C18 C17 H17 . . 120.4 ?
    N3 C18 C17 . . 123.4(3) ?
    N3 C18 H18 . . 118.3 ?
    C17 C18 H18 . . 118.3 ?
    O6 C19 H19A . . 109.5 ?
    O6 C19 H19B . . 109.5 ?
    H19A C19 H19B . . 109.5 ?
    O6 C19 H19C . . 109.5 ?
    H19A C19 H19C . . 109.5 ?
    H19B C19 H19C . . 109.5 ?
    O4 Cl1 O3 . . 111.0(3) ?
    O4 Cl1 O2 . . 111.7(2) ?
    O3 Cl1 O2 . . 107.0(2) ?
    O4 Cl1 O5 . . 108.2(3) ?
    O3 Cl1 O5 . . 107.6(3) ?
    O2 Cl1 O5 . . 111.2(3) ?
    C1 N1 C5 . . 122.6(2) ?
    C1 N1 H4 . . 113.1 ?
    C5 N1 H4 . . 124.3 ?
    C12 N2 C6 . . 116.2(2) ?
    C18 N3 C14 . . 117.6(3) ?
    C12 O1 C13 . . 119.09(19) ?
    C19 O6 H5 . . 109.6 ?
loop_
    _geom_torsion_atom_site_label_1
    _geom_torsion_atom_site_label_2
    _geom_torsion_atom_site_label_3
    _geom_torsion_atom_site_label_4
    _geom_torsion_site_symmetry_1
    _geom_torsion_site_symmetry_2
    _geom_torsion_site_symmetry_3
    _geom_torsion_site_symmetry_4
    _geom_torsion
    _geom_torsion_publ_flag
    N1 C1 C2 C3 . . . . -0.8(5) ?
    C1 C2 C3 C4 . . . . 0.8(5) ?
    C2 C3 C4 C5 . . . . 0.1(4) ?
    C2 C3 C4 C9 . . . . 178.2(3) ?
    C3 C4 C5 N1 . . . . -1.1(4) ?
    C9 C4 C5 N1 . . . . -179.2(2) ?
    C3 C4 C5 C6 . . . . 177.5(2) ?
    C9 C4 C5 C6 . . . . -0.6(4) ?
    N1 C5 C6 N2 . . . . -0.5(3) ?
    C4 C5 C6 N2 . . . . -179.1(2) ?
    N1 C5 C6 C7 . . . . 178.1(2) ?
    C4 C5 C6 C7 . . . . -0.5(4) ?
    N2 C6 C7 C10 . . . . -0.6(4) ?
    C5 C6 C7 C10 . . . . -179.1(2) ?
    N2 C6 C7 C8 . . . . 179.3(2) ?
    C5 C6 C7 C8 . . . . 0.8(4) ?
    C6 C7 C8 C9 . . . . -0.1(4) ?
    C10 C7 C8 C9 . . . . 179.9(3) ?
    C7 C8 C9 C4 . . . . -1.0(4) ?
    C5 C4 C9 C8 . . . . 1.3(4) ?
    C3 C4 C9 C8 . . . . -176.7(3) ?
    C6 C7 C10 C11 . . . . 1.1(4) ?
    C8 C7 C10 C11 . . . . -178.8(2) ?
    C7 C10 C11 C12 . . . . -0.5(4) ?
    C10 C11 C12 N2 . . . . -0.8(4) ?
    C10 C11 C12 O1 . . . . 177.9(2) ?
    O1 C13 C14 N3 . . . . 115.5(3) ?
    O1 C13 C14 C15 . . . . -63.9(3) ?
    N3 C14 C15 C16 . . . . 0.0(4) ?
    C13 C14 C15 C16 . . . . 179.3(3) ?
    C14 C15 C16 C17 . . . . -0.2(5) ?
    C15 C16 C17 C18 . . . . 0.2(5) ?
    C16 C17 C18 N3 . . . . 0.0(6) ?
    C2 C1 N1 C5 . . . . -0.1(4) ?
    C4 C5 N1 C1 . . . . 1.1(4) ?
    C6 C5 N1 C1 . . . . -177.5(2) ?
    O1 C12 N2 C6 . . . . -177.3(2) ?
    C11 C12 N2 C6 . . . . 1.3(4) ?
    C7 C6 N2 C12 . . . . -0.6(3) ?
    C5 C6 N2 C12 . . . . 178.0(2) ?
    C17 C18 N3 C14 . . . . -0.2(5) ?
    C15 C14 N3 C18 . . . . 0.2(4) ?
    C13 C14 N3 C18 . . . . -179.2(3) ?
    N2 C12 O1 C13 . . . . -1.8(3) ?
    C11 C12 O1 C13 . . . . 179.4(2) ?
    C14 C13 O1 C12 . . . . -90.4(3) ?
loop_
    _geom_hbond_atom_site_label_D
    _geom_hbond_atom_site_label_H
    _geom_hbond_atom_site_label_A
    _geom_hbond_site_symmetry_A
    _geom_hbond_distance_DH
    _geom_hbond_distance_HA
    _geom_hbond_distance_DA
    _geom_hbond_angle_DHA
    _geom_hbond_publ_flag
    N1 H4 O6 1_555 0.81 1.85 2.648(3) 167 yes
    O6 H5 N3 1_555 0.89 1.85 2.738(4) 175 yes
    C3 H3 O2 1_555 0.93 2.32 3.238(5) 170 yes
    C13 H13B O6 1_555 0.97 2.58 3.405(4) 143 yes
    C8 H8 Cg3 2_656 0.93 2.81 3.650(2) 151 yes
data_global
_journal_date_recd_electronic     2008-06-13
_journal_date_accepted     2008-07-03
_journal_name_full     'Acta Crystallographica, Section E'
_journal_year     2008
_journal_volume     64
_journal_issue      8
_journal_page_first     o1450
_journal_page_last     o1450
_journal_paper_category     QO
_journal_coeditor_code     BQ2085
_publ_contact_author
;
      Shi Guo Zhang
      Department of Chemistry and Chemical Engineering
      Institute of Materials Chemistry
      Binzhou University
      Binzhou 256603
      People's Republic of China
;
_publ_contact_author_email     zhangshiguo1970@yahoo.com.cn
_publ_contact_author_fax     '86 534 3190038'
_publ_contact_author_phone     '86 534 3190038'
_publ_section_title
;
9-(2-Pyridylmethoxy)-1,10-phenanthrolin-1-ium perchlorate methanol solvate
;
loop_
    _publ_author_name
    _publ_author_address
    'Zhang, Shi Guo'
;     Department of Chemistry and Chemical Engineering
      Institute of Materials Chemistry
      Binzhou University
      Binzhou 256603
      People's Republic of China
;
    'Hou, Chao'
;     Department of Chemistry
      Shandong Normal University
      Jinan 250014
      People's Republic of China
;
