# Supplementary material for: 9-(2-Pyridylmeth­oxy)-1,10-phenanthrolin-1-ium perchlorate methanol solvate
Source: Acta Crystallogr Sect E Struct Rep Online. 2008 Jul 9;64(Pt 8):o1450. doi: 10.1107/S1600536808020606 (PMC2962027; doi:10.1107/S1600536808020606)
Supplement: Supplementary file 2 [file e-64-o1450-Isup2.hkl]

# 
# h,k,l, Fc-squared, Fo-squared, sigma(Fo-squared) and status flag 
# 
data_I
_shelx_title ' 80424dm in P-1' 
_shelx_refln_list_code          4 
_shelx_F_calc_maximum      190.15 
_exptl_crystal_F_000       436.00 
_reflns_d_resolution_high  0.8195 
 
loop_ 
 _symmetry_equiv_pos_as_xyz 
 'x, y, z' 
 '-x, -y, -z' 
 
_cell_length_a     7.0765 
_cell_length_b    10.5974 
_cell_length_c    14.1644 
_cell_angle_alpha 110.003 
_cell_angle_beta   94.999 
_cell_angle_gamma 105.304 
 
_shelx_F_squared_multiplier     1.000 
 
loop_ 
 _refln_index_h 
 _refln_index_k 
 _refln_index_l 
 _refln_F_squared_calc 
 _refln_F_squared_meas 
 _refln_F_squared_sigma 
 _refln_observed_status 
   1   0   0       94.50       80.75      3.33 o 
   2   0   0    36155.98    34280.37   1482.37 o 
   3   0   0      337.22      312.89      8.10 o 
   4   0   0     6266.84     6550.31    145.28 o 
   5   0   0      145.77      131.49      7.74 o 
   6   0   0      458.41      424.45     18.51 o 
   7   0   0       19.58       27.39      4.78 o 
   8   0   0       83.17       45.43      6.21 o 
  -8   1   0       52.17       36.77      5.67 o 
  -7   1   0        1.20        0.00      1.57 o 
  -6   1   0      178.66      175.96      9.74 o 
  -5   1   0        8.69       11.84      1.50 o 
  -4   1   0      146.67      195.63      5.90 o 
  -3   1   0      696.65      770.51     25.00 o 
  -2   1   0        2.19        6.63      1.07 o 
  -1   1   0        0.19        1.21      0.61 o 
   0   1   0      229.65      214.88      5.15 o 
   1   1   0     5500.53     5742.32    126.97 o 
   2   1   0       73.68       56.74      2.05 o 
   3   1   0      154.35      119.32      3.79 o 
   4   1   0        8.38       17.58      2.16 o 
   5   1   0      278.03      282.19     13.16 o 
   6   1   0        2.54        2.21      2.18 o 
   7   1   0       14.26       14.37      3.85 o 
  -8   2   0       15.66       15.73      3.85 o 
  -7   2   0        2.76        2.85      1.71 o 
  -6   2   0      266.94      252.17     12.23 o 
  -5   2   0        0.05        0.00      0.78 o 
  -4   2   0      519.68      540.35     18.62 o 
  -2   2   0     1990.23     2055.60     64.12 o 
  -1   2   0     6975.15     7447.97    164.58 o 
   0   2   0     2911.26     3030.82     67.07 o 
   1   2   0     4463.93     4709.67    104.02 o 
   2   2   0        9.44       15.38      1.13 o 
   3   2   0      833.96      854.50     27.42 o 
   4   2   0       34.35       38.62      4.10 o 
   5   2   0       84.37      102.03      6.99 o 
   6   2   0       63.54       68.04      6.78 o 
   7   2   0        6.15        2.18      2.78 o 
  -8   3   0        0.05        1.71      1.96 o 
  -7   3   0       75.72       64.58      6.06 o 
  -6   3   0       18.72       16.20      1.97 o 
  -5   3   0       17.23       18.62      2.57 o 
  -3   3   0      752.15      832.92     27.60 o 
  -2   3   0      270.70      225.38      8.63 o 
  -1   3   0       74.86       81.76      3.04 o 
   0   3   0     1228.52     1243.61     34.88 o 
   1   3   0       48.41       47.55      1.99 o 
   2   3   0      374.50      381.20      9.70 o 
   3   3   0      245.91      218.23      8.01 o 
   4   3   0       17.31       17.30      3.14 o 
   5   3   0       27.06       30.13      4.42 o 
   6   3   0        1.44        4.32      2.57 o 
   7   3   0        8.07       10.02      3.46 o 
  -8   4   0        3.46        1.60      1.82 o 
  -7   4   0        0.28        0.00      1.07 o 
  -6   4   0      230.49      222.17      9.99 o 
  -5   4   0       70.33       67.08      4.60 o 
  -4   4   0      253.90      252.70     10.52 o 
  -3   4   0       47.36       45.11      3.28 o 
  -2   4   0     2546.08     2612.66     47.89 o 
  -1   4   0      203.63      251.12      6.76 o 
   0   4   0       82.65       92.98      5.56 o 
   1   4   0       33.27       41.18      2.06 o 
   2   4   0      304.47      300.43      8.17 o 
   3   4   0       17.51       13.62      1.68 o 
   4   4   0       17.96       21.90      3.64 o 
   5   4   0        1.68        1.60      1.96 o 
   6   4   0        8.31        8.27      3.17 o 
  -8   5   0        0.29        2.10      1.89 o 
  -6   5   0        5.32        9.95      2.57 o 
  -5   5   0      131.82      156.88      8.06 o 
  -4   5   0      173.23      160.91      7.85 o 
  -3   5   0      154.26      157.41      4.82 o 
  -2   5   0       13.78        8.13      0.77 o 
  -1   5   0     2407.76     2635.49     59.38 o 
   0   5   0      199.51      205.33     10.15 o 
   1   5   0     1219.48     1392.50     32.39 o 
   2   5   0      306.11      358.10      9.81 o 
   3   5   0     1104.60     1126.71     39.83 o 
   4   5   0       34.31       46.33      5.21 o 
   5   5   0       56.36       57.88      6.13 o 
   6   5   0       25.50       29.71      5.14 o 
  -8   6   0       10.40        7.70      2.46 o 
  -7   6   0        0.13        1.03      1.85 o 
  -5   6   0        3.02        3.57      1.82 o 
  -4   6   0      172.12      145.88      4.94 o 
  -3   6   0        1.91        0.55      0.64 o 
  -2   6   0      114.00      101.20      3.93 o 
  -1   6   0       14.45       13.03      3.14 o 
   0   6   0        1.01        0.00      0.82 o 
   1   6   0        5.04        6.45      1.25 o 
   2   6   0        0.38        2.32      1.09 o 
   3   6   0       21.22       24.86      3.96 o 
   4   6   0       71.98       66.26      6.42 o 
   5   6   0        1.22        4.46      2.67 o 
  -7   7   0        2.37        5.74      2.60 o 
  -6   7   0        0.01        1.85      2.10 o 
  -5   7   0       34.26       42.69      4.81 o 
  -4   7   0        3.47        4.64      2.07 o 
  -3   7   0      307.27      300.79      9.00 o 
  -2   7   0       13.41       11.32      2.23 o 
  -1   7   0       29.46       28.51      2.26 o 
   0   7   0       91.88       88.86      3.86 o 
   1   7   0       51.00       59.06      3.23 o 
   2   7   0       97.77      105.60      4.51 o 
   3   7   0       28.42       32.88      4.81 o 
   4   7   0       15.83       16.90      4.03 o 
   5   7   0        0.16        0.00      2.32 o 
  -7   8   0        3.37       10.52      3.60 o 
  -6   8   0        1.05        3.07      2.39 o 
  -5   8   0        0.68        0.46      1.75 o 
  -4   8   0       28.99       29.92      4.24 o 
  -3   8   0       18.14       17.20      3.60 o 
  -2   8   0       83.44       92.76      4.15 o 
  -1   8   0       29.26       27.70      2.43 o 
   0   8   0       12.52       14.43      1.94 o 
   1   8   0        0.86        0.00      1.03 o 
   2   8   0       65.61       53.21      5.81 o 
   3   8   0        4.22        1.18      2.57 o 
   4   8   0        6.21        5.96      3.25 o 
  -6   9   0       36.71       32.74      4.99 o 
  -5   9   0       13.18       19.04      3.78 o 
  -4   9   0        6.69       10.20      2.96 o 
  -3   9   0      278.66      283.87      9.16 o 
  -2   9   0       46.96       37.19      3.74 o 
  -1   9   0       51.11       52.61      3.46 o 
   0   9   0       10.60       11.25      1.99 o 
   1   9   0       52.17       47.65      3.98 o 
   2   9   0        3.76        9.56      3.21 o 
   3   9   0        5.20       11.38      3.92 o 
  -6  10   0       11.34       17.30      4.10 o 
  -5  10   0       20.80       23.57      4.39 o 
  -4  10   0       10.12        9.52      3.21 o 
  -3  10   0       16.32       11.55      3.00 o 
  -2  10   0        5.24        7.57      1.78 o 
  -1  10   0       43.05       34.84      3.16 o 
   0  10   0        5.45        3.96      3.21 o 
   1  10   0        0.24        2.03      2.71 o 
   2  10   0        0.02        0.61      2.46 o 
  -5  11   0       33.05       38.09      5.53 o 
  -4  11   0        8.77        5.31      2.96 o 
  -3  11   0       39.97       37.02      5.06 o 
  -2  11   0       30.71       30.24      4.78 o 
  -1  11   0        5.02        4.42      2.46 o 
   0  11   0       47.87       44.61      5.42 o 
  -3  12   0        7.47       11.34      3.57 o 
  -2  12   0        4.84        7.28      3.14 o 
   1 -12   1       30.09       27.96      4.85 o 
   2 -12   1       21.20       20.54      4.21 o 
   3 -12   1       40.21       31.60      5.14 o 
   4 -12   1       28.22       23.04      4.64 o 
  -1 -11   1        2.62        5.28      2.92 o 
   0 -11   1        4.65        7.88      2.02 o 
   1 -11   1       13.78       14.14      2.33 o 
   2 -11   1        3.13        4.68      1.75 o 
   3 -11   1        1.67        2.10      1.59 o 
   4 -11   1        3.07        1.46      2.28 o 
   5 -11   1        4.53       14.87      3.67 o 
   6 -11   1        1.86        0.14      2.43 o 
  -2 -10   1       44.79       40.98      5.63 o 
  -1 -10   1      123.16      116.51      8.20 o 
   0 -10   1      100.50       93.09      4.69 o 
   1 -10   1       43.69       36.23      3.18 o 
   2 -10   1      191.87      166.69      6.56 o 
   3 -10   1       10.23        5.98      1.64 o 
   4 -10   1       98.69       78.60      6.31 o 
   5 -10   1        0.52        0.00      1.89 o 
   6 -10   1        6.35        7.24      3.14 o 
  -3  -9   1        0.01        0.00      2.82 o 
  -2  -9   1        0.02        0.00      1.96 o 
  -1  -9   1        4.29        6.06      1.63 o 
   0  -9   1       79.74       71.72      6.40 o 
   1  -9   1        0.19        0.00      3.05 o 
   2  -9   1      173.13      170.43      6.39 o 
   3  -9   1        3.38        2.15      1.28 o 
   4  -9   1      135.78      116.15      7.56 o 
   5  -9   1        3.53        3.25      2.39 o 
   6  -9   1       51.15       57.77      6.53 o 
   7  -9   1        0.56        2.67      2.89 o 
  -4  -8   1        0.98        0.00      2.32 o 
  -3  -8   1        5.82        6.28      3.07 o 
  -2  -8   1       45.33       57.77      5.99 o 
  -1  -8   1       13.90       16.04      2.07 o 
   0  -8   1       27.09       24.24      2.35 o 
   1  -8   1        2.68        2.94      1.16 o 
   2  -8   1      150.24      142.22      5.42 o 
   3  -8   1       25.59       22.59      2.36 o 
   4  -8   1       40.20       40.41      4.71 o 
   5  -8   1       29.33       31.95      4.60 o 
   7  -8   1       34.89       44.83      5.85 o 
  -5  -7   1        1.58        0.04      2.18 o 
  -4  -7   1        0.00        0.00      1.96 o 
  -3  -7   1       18.43       25.03      4.14 o 
  -2  -7   1       37.76       46.43      4.92 o 
  -1  -7   1        1.26        0.95      1.02 o 
   0  -7   1      140.48      130.16      8.63 o 
   1  -7   1        5.73        9.45      1.49 o 
   2  -7   1       58.57       47.81      2.70 o 
   3  -7   1      277.17      273.57      8.42 o 
   4  -7   1        9.01        3.39      1.82 o 
   5  -7   1       90.49       76.99      5.85 o 
   6  -7   1        1.01        0.00      1.96 o 
   7  -7   1        5.54        6.81      2.82 o 
  -5  -6   1        2.67        4.17      2.92 o 
  -4  -6   1        7.80       13.41      3.32 o 
  -3  -6   1       38.98       49.36      5.21 o 
  -2  -6   1       70.37       85.87      5.42 o 
  -1  -6   1        2.40        0.69      0.81 o 
   0  -6   1       43.70       21.03      1.80 o 
   1  -6   1      318.51      349.85     11.38 o 
   2  -6   1      167.20      142.78      4.92 o 
   3  -6   1      888.83      898.04     21.22 o 
   4  -6   1       33.89       42.40      4.21 o 
   5  -6   1      268.89      300.77     13.23 o 
   6  -6   1        0.08        0.00      1.71 o 
   7  -6   1       80.02       76.42      5.88 o 
  -6  -5   1        4.75        2.21      2.50 o 
  -5  -5   1       86.99       73.82      6.85 o 
  -4  -5   1       35.22       33.13      4.49 o 
  -3  -5   1       94.73       99.43      6.56 o 
  -2  -5   1       42.23       48.96      2.51 o 
  -1  -5   1      316.55      333.79      8.99 o 
   0  -5   1      150.36      221.70      8.29 o 
   1  -5   1      502.96      633.38     15.52 o 
   2  -5   1      663.05      820.79     15.81 o 
   3  -5   1      482.33      676.58     23.64 o 
   4  -5   1      648.26      708.50     25.07 o 
   5  -5   1       46.70       45.75      4.39 o 
   6  -5   1       91.88       93.43      6.13 o 
   7  -5   1       38.09       51.03      5.03 o 
   8  -5   1       29.22       12.98      3.10 o 
  -6  -4   1       23.82       25.36      4.67 o 
  -5  -4   1        0.00        0.00      1.75 o 
  -4  -4   1      415.62      415.28     17.44 o 
  -3  -4   1        0.01        1.71      1.39 o 
  -2  -4   1      648.16      663.68     16.06 o 
  -1  -4   1        5.43        4.97      0.89 o 
   0  -4   1     1252.73     1216.45     27.93 o 
   1  -4   1      394.08      322.87      8.37 o 
   2  -4   1       62.39       45.35      2.19 o 
   3  -4   1      855.47      859.31     28.89 o 
   5  -4   1      107.57      114.05      6.31 o 
   6  -4   1       12.28       16.40      3.00 o 
   7  -4   1       16.82       18.87      3.49 o 
   8  -4   1        0.01        0.18      1.50 o 
  -7  -3   1        1.60        2.28      2.28 o 
  -6  -3   1        1.29        1.03      1.89 o 
  -5  -3   1       68.95       71.40      5.85 o 
  -4  -3   1       82.68       62.94      4.89 o 
  -3  -3   1       14.46       20.53      3.16 o 
  -2  -3   1      239.11      203.35     12.70 o 
  -1  -3   1        5.05        7.58      0.84 o 
   0  -3   1     2831.90     2867.01     63.71 o 
   1  -3   1     1391.04     1302.73     29.61 o 
   2  -3   1     1151.75     1298.10     41.44 o 
   4  -3   1       25.50       29.17      2.89 o 
   5  -3   1      197.34      200.21      8.88 o 
   6  -3   1        0.07        1.75      1.11 o 
   7  -3   1        2.74        9.24      2.67 o 
   8  -3   1        3.77       10.02      3.17 o 
  -7  -2   1        2.53        3.60      2.67 o 
  -6  -2   1        0.03        0.00      1.71 o 
  -5  -2   1        1.41        7.28      2.39 o 
  -4  -2   1        0.66        3.00      1.60 o 
  -3  -2   1      490.21      453.72     12.80 o 
  -2  -2   1       72.44       72.73      2.91 o 
  -1  -2   1      934.45      961.93     21.82 o 
   0  -2   1      581.24      492.98     11.45 o 
   1  -2   1     2853.16     2985.40     66.23 o 
   2  -2   1     1711.45     1927.68     60.38 o 
   3  -2   1       41.98       30.35      2.50 o 
   4  -2   1       83.92       78.49      4.35 o 
   5  -2   1        6.38        7.60      2.14 o 
   6  -2   1       58.02       60.63      5.74 o 
   7  -2   1        4.64        7.81      2.64 o 
   8  -2   1        0.99        1.89      2.10 o 
  -8  -1   1        0.03        0.00      2.67 o 
  -7  -1   1       17.13       19.01      4.39 o 
  -6  -1   1        6.82       10.66      2.96 o 
  -5  -1   1        4.67        7.70      2.46 o 
  -4  -1   1      145.78      132.36      4.23 o 
  -3  -1   1       38.07       74.28      2.53 o 
  -2  -1   1      275.42      295.93      7.21 o 
  -1  -1   1     1708.10     1938.55     47.02 o 
   0  -1   1      359.25      352.66      6.79 o 
   1  -1   1      298.05      396.95     12.98 o 
   2  -1   1     4922.73     5521.20    169.57 o 
   3  -1   1        1.05        9.63      1.43 o 
   4  -1   1     2066.12     2146.93     49.02 o 
   5  -1   1       16.29       19.27      1.91 o 
   6  -1   1      566.56      493.17     20.43 o 
   7  -1   1       25.06       20.29      4.10 o 
   8  -1   1      123.05       98.68      8.06 o 
  -8   0   1       41.18       23.04      4.74 o 
  -7   0   1        1.13        2.25      2.10 o 
  -6   0   1      241.45      234.09     11.95 o 
  -5   0   1       10.47        9.31      2.43 o 
  -4   0   1      317.83      326.52      8.61 o 
  -3   0   1        9.54        8.17      0.89 o 
  -2   0   1     4742.44     5438.20    119.97 o 
  -1   0   1       65.62       54.90      1.53 o 
   0   0   1     2037.15     1146.54     35.56 o 
   1   0   1      468.29      577.19     18.37 o 
   2   0   1     8872.38     9573.76    210.71 o 
   3   0   1        0.69        0.00      0.54 o 
   4   0   1     2110.73     2529.72     57.41 o 
   5   0   1       44.19       43.12      4.67 o 
   6   0   1      560.89      517.96     21.68 o 
   7   0   1       26.57       16.62      3.74 o 
   8   0   1      108.92       85.98      8.45 o 
  -8   1   1        2.58        0.39      2.14 o 
  -7   1   1        1.14        3.03      2.00 o 
  -6   1   1        3.76        1.50      1.75 o 
  -5   1   1       61.55       59.89      2.81 o 
  -4   1   1        3.16        4.34      0.93 o 
  -3   1   1        9.38        7.85      1.60 o 
  -2   1   1      217.85      285.62      9.74 o 
  -1   1   1     6545.69     7299.31    223.57 o 
   0   1   1      339.37      404.68      9.32 o 
   1   1   1      297.10      337.91      8.47 o 
   2   1   1      195.19      208.26      6.13 o 
   3   1   1      129.79      114.41      3.84 o 
   4   1   1      215.58      173.01      5.90 o 
   5   1   1       21.15       15.91      3.25 o 
   6   1   1       45.79       53.07      5.99 o 
   7   1   1        1.00        2.96      2.46 o 
  -8   2   1       13.45       12.16      3.53 o 
  -7   2   1        3.80        3.64      1.89 o 
  -6   2   1       43.84       39.55      4.46 o 
  -5   2   1      111.71      113.85     13.37 o 
  -3   2   1      390.48      376.41     13.23 o 
  -2   2   1     2244.60     2297.88     71.54 o 
  -1   2   1     1744.32     1812.63     33.13 o 
   0   2   1       51.09       41.80      1.61 o 
   1   2   1     1047.84     1143.79     26.05 o 
   2   2   1       46.34       56.40      2.32 o 
   3   2   1      654.21      701.69     17.06 o 
   4   2   1       67.70       57.99      2.81 o 
   5   2   1       19.17       18.08      3.74 o 
   6   2   1        0.12        0.00      2.10 o 
   7   2   1        0.39        0.32      2.35 o 
  -8   3   1        2.58        1.96      2.10 o 
  -7   3   1       58.70       53.03      5.31 o 
  -6   3   1      113.99      109.16      4.47 o 
  -5   3   1      123.40      129.20      6.42 o 
  -4   3   1       91.98       80.85      4.56 o 
  -3   3   1      583.29      549.02     18.90 o 
  -2   3   1      203.41      227.56      6.02 o 
  -1   3   1      618.57      602.77     11.56 o 
   0   3   1      511.87      516.08     12.39 o 
   1   3   1      189.50      184.30      5.24 o 
   2   3   1       32.85       25.36      2.18 o 
   3   3   1        2.24        4.30      0.96 o 
   4   3   1       59.62       60.88      5.10 o 
   5   3   1        7.27       10.59      3.00 o 
   6   3   1        1.43        0.07      2.00 o 
   7   3   1        0.02        0.00      2.53 o 
  -8   4   1       14.88       11.38      3.03 o 
  -7   4   1        1.41        1.96      1.82 o 
  -6   4   1        1.14        2.78      1.64 o 
  -5   4   1       81.43       97.96      5.71 o 
  -4   4   1       32.49       34.38      3.21 o 
  -3   4   1      123.84       97.57      5.14 o 
  -2   4   1       25.14       30.83      1.32 o 
  -1   4   1      143.48      133.70      3.96 o 
   0   4   1      529.80      587.20     14.28 o 
   1   4   1      243.35      266.21      7.36 o 
   2   4   1        0.75        0.88      0.69 o 
   3   4   1       76.05       86.94      5.55 o 
   4   4   1       50.40       48.04      4.96 o 
   5   4   1       95.25      118.26      8.13 o 
   6   4   1       10.08       10.70      3.60 o 
  -8   5   1        0.11        0.00      1.32 o 
  -5   5   1      155.70      170.61      8.52 o 
  -4   5   1        0.29        1.03      1.07 o 
  -3   5   1      780.09      745.51     17.94 o 
  -2   5   1       16.13       24.00      1.30 o 
  -1   5   1       57.36       66.11      3.96 o 
   0   5   1       56.05       64.41      2.80 o 
   1   5   1      235.73      274.02     12.71 o 
   2   5   1       36.68       37.24      2.39 o 
   3   5   1       17.46       12.34      2.78 o 
   4   5   1       69.53       75.92      5.99 o 
   5   5   1       20.70       18.69      4.21 o 
   6   5   1        2.00        4.92      2.96 o 
  -8   6   1        0.46        3.71      2.14 o 
  -7   6   1       12.23       11.95      3.25 o 
  -6   6   1        0.57        0.00      1.46 o 
  -5   6   1       39.39       42.40      4.46 o 
  -4   6   1        0.04        0.27      1.09 o 
  -3   6   1      323.04      287.42      7.94 o 
  -2   6   1        5.06        6.17      0.84 o 
  -1   6   1      107.47      106.45      4.02 o 
   0   6   1       76.53       81.85      3.52 o 
   1   6   1        0.04        0.73      0.95 o 
   2   6   1       37.22       45.24      6.83 o 
   3   6   1        1.66        0.46      2.00 o 
   4   6   1       17.95       10.09      3.21 o 
   5   6   1        3.86        4.67      2.82 o 
  -6   7   1        7.52       13.84      3.35 o 
  -5   7   1       70.35       56.13      5.31 o 
  -4   7   1       46.64       27.75      3.82 o 
  -3   7   1        9.89       10.31      1.63 o 
  -2   7   1      477.07      461.00     17.40 o 
  -1   7   1       11.20       10.86      1.58 o 
   0   7   1      133.93      136.70      5.13 o 
   1   7   1        2.76        4.69      1.42 o 
   2   7   1       10.98       13.22      1.98 o 
   3   7   1       50.60       55.67      5.85 o 
   4   7   1        0.03        4.17      2.67 o 
  -7   8   1       24.39       34.38      5.35 o 
  -6   8   1       21.25       34.73      4.92 o 
  -5   8   1        0.50        0.00      1.60 o 
  -4   8   1      351.64      316.75     14.12 o 
  -3   8   1       48.39       43.82      5.76 o 
  -2   8   1      120.27      124.43      4.99 o 
  -1   8   1       80.15       79.17      3.80 o 
   0   8   1      174.64      166.18      8.74 o 
   1   8   1       71.16       88.53      4.32 o 
   2   8   1       45.50       40.83      5.35 o 
   3   8   1       41.72       51.32      5.96 o 
   4   8   1        8.16        2.57      3.00 o 
  -7   9   1        0.83        0.46      2.28 o 
  -6   9   1       13.71       15.16      3.67 o 
  -5   9   1        0.93        0.50      1.93 o 
  -4   9   1        0.29        0.00      1.53 o 
  -3   9   1      238.07      235.12     11.77 o 
  -2   9   1       41.80       39.66      3.06 o 
  -1   9   1       67.42       68.95      3.71 o 
   0   9   1        2.12        2.67      1.36 o 
   1   9   1       70.72       78.48      6.26 o 
   2   9   1        1.81        0.43      2.64 o 
   3   9   1        2.32        4.96      3.39 o 
  -6  10   1        2.50        2.57      2.46 o 
  -5  10   1        7.33        4.78      2.53 o 
  -4  10   1       38.24       33.70      5.03 o 
  -3  10   1       11.92       17.87      3.78 o 
  -2  10   1        2.61        0.36      2.00 o 
  -1  10   1       62.98       62.91      6.10 o 
   0  10   1        1.30        1.00      2.03 o 
  -5  11   1        0.97        0.00      1.75 o 
  -4  11   1        0.61        0.07      2.14 o 
  -3  11   1        9.16        9.66      3.25 o 
  -2  11   1        1.82        2.82      2.28 o 
  -1  11   1       10.31       13.12      3.46 o 
   0  11   1        1.62        5.99      2.60 o 
   0 -12   2        0.06        1.68      2.39 o 
   1 -12   2        0.00        1.96      1.71 o 
   2 -12   2        8.89       12.01      2.42 o 
   3 -12   2        4.43        4.66      1.88 o 
   4 -12   2        3.27        7.52      3.17 o 
  -1 -11   2        9.59        9.84      3.53 o 
   0 -11   2        0.17        1.10      1.56 o 
   1 -11   2       52.49       46.31      3.75 o 
   2 -11   2        3.70        1.16      1.49 o 
   3 -11   2       78.78       71.52      4.63 o 
   4 -11   2       12.66       14.30      3.53 o 
   5 -11   2       17.61       11.98      3.60 o 
   6 -11   2       29.21       35.31      5.67 o 
  -2 -10   2       43.00       44.29      5.85 o 
  -1 -10   2       35.87       38.12      5.24 o 
   0 -10   2       78.42       74.29      4.26 o 
   1 -10   2       10.30        8.03      3.69 o 
   2 -10   2      170.77      160.65      6.43 o 
   3 -10   2       34.24       23.08      2.75 o 
   4 -10   2       22.12       19.58      3.85 o 
   5 -10   2        4.35        3.85      2.39 o 
   7 -10   2       12.70       17.33      4.89 o 
  -3  -9   2       19.73       14.80      3.96 o 
  -2  -9   2       13.46       13.91      3.42 o 
  -1  -9   2       97.45      113.01      7.63 o 
   0  -9   2        3.18        4.93      1.41 o 
   1  -9   2      128.49      102.79      4.60 o 
   2  -9   2       79.59       77.22      4.00 o 
   3  -9   2      417.79      404.61     15.57 o 
   4  -9   2        3.19        5.53      2.28 o 
   5  -9   2       37.80       40.51      5.31 o 
   6  -9   2       18.03       17.58      4.21 o 
   7  -9   2        7.16        7.06      3.60 o 
  -4  -8   2       29.60       28.53      4.99 o 
  -3  -8   2        3.81        4.60      2.67 o 
  -2  -8   2       32.11       44.36      5.28 o 
  -1  -8   2      147.80      157.30      5.74 o 
   0  -8   2        9.35        9.90      2.21 o 
   1  -8   2      482.08      471.53     12.89 o 
   2  -8   2        1.86        0.15      1.02 o 
   3  -8   2      104.07       95.58      4.37 o 
   4  -8   2       73.36       84.20      6.17 o 
   5  -8   2       75.29       75.03      6.06 o 
   6  -8   2        0.24        3.10      2.46 o 
   7  -8   2        0.02        1.82      2.35 o 
  -5  -7   2        2.18        5.31      3.00 o 
  -4  -7   2        0.13        1.75      2.43 o 
  -3  -7   2      133.58      145.57      8.84 o 
  -2  -7   2        3.83        2.46      2.18 o 
  -1  -7   2      174.01      186.14      6.14 o 
   0  -7   2       33.81       46.35      2.70 o 
   1  -7   2      341.36      348.47      9.83 o 
   2  -7   2      401.88      358.86     55.85 o 
   3  -7   2      163.78      179.97      6.28 o 
   4  -7   2      188.07      160.80      8.56 o 
   6  -7   2      107.37      105.35      7.28 o 
   7  -7   2        0.16        0.18      2.03 o 
  -6  -6   2        0.00        0.25      2.71 o 
  -5  -6   2       19.10       17.76      4.14 o 
  -4  -6   2       18.90       12.09      3.28 o 
  -3  -6   2       69.58       80.92      6.21 o 
  -2  -6   2       30.85       30.82      2.15 o 
  -1  -6   2      383.14      400.00     15.98 o 
   0  -6   2       12.94       20.07      2.14 o 
   1  -6   2      251.03      248.44     11.71 o 
   2  -6   2      233.72      208.73      6.52 o 
   3  -6   2       42.37       43.83      3.96 o 
   4  -6   2      126.44      125.28      7.10 o 
   5  -6   2       86.02      107.45      6.92 o 
   6  -6   2       15.53       18.58      3.46 o 
   7  -6   2       21.51       20.86      3.82 o 
  -6  -5   2        0.08        0.00      2.10 o 
  -5  -5   2        5.50        7.60      3.07 o 
  -4  -5   2       10.07       14.91      3.42 o 
  -3  -5   2       47.69       52.71      5.03 o 
  -2  -5   2       98.44      107.29      4.14 o 
  -1  -5   2       31.13       61.49      2.65 o 
   0  -5   2     1287.83     1399.15     32.24 o 
   1  -5   2        8.60        3.01      0.83 o 
   2  -5   2     2060.55     2210.80     50.35 o 
   3  -5   2      329.69      294.00     11.88 o 
   4  -5   2      870.73      983.10     33.74 o 
   5  -5   2      192.33      190.58      9.27 o 
   6  -5   2      174.27      172.11      9.02 o 
   7  -5   2      121.52      107.88      6.92 o 
   8  -5   2       29.01       19.29      3.78 o 
  -7  -4   2        2.24        0.64      2.60 o 
  -6  -4   2       13.15       13.23      3.42 o 
  -5  -4   2       21.51       27.53      4.28 o 
  -4  -4   2       43.49       50.35      4.96 o 
  -3  -4   2      114.91      108.63      6.35 o 
  -2  -4   2        0.80        0.68      0.56 o 
  -1  -4   2      991.82      984.25     22.87 o 
   0  -4   2       94.62      132.45      5.31 o 
   1  -4   2      139.58      132.70      4.16 o 
   2  -4   2       31.97       21.31      1.63 o 
   4  -4   2       86.27       85.62      5.10 o 
   5  -4   2      159.88      149.07      7.60 o 
   6  -4   2       78.93       85.66      5.56 o 
   7  -4   2       14.15        9.31      2.53 o 
   8  -4   2        0.15        0.07      1.82 o 
  -7  -3   2        0.16        2.00      2.39 o 
  -6  -3   2        0.55        1.36      1.85 o 
  -5  -3   2       41.58       49.28      5.21 o 
  -4  -3   2       77.52       65.73      4.92 o 
  -3  -3   2       31.18       31.64      1.47 o 
  -2  -3   2      169.99      160.16      4.43 o 
  -1  -3   2       40.49       43.16      1.75 o 
   0  -3   2     1179.98     1200.70     27.94 o 
   1  -3   2      911.79      910.41     21.05 o 
   2  -3   2      248.72      275.17     10.38 o 
   3  -3   2      226.67      213.37      8.74 o 
   4  -3   2        0.55        0.78      1.00 o 
   5  -3   2       35.40       41.87      3.74 o 
   6  -3   2       62.86       56.74      4.28 o 
   7  -3   2        5.16        8.31      2.78 o 
   8  -3   2        6.36        8.02      2.71 o 
  -7  -2   2        4.32        7.99      3.03 o 
  -6  -2   2        3.78        6.28      2.39 o 
  -5  -2   2       21.16       23.29      3.78 o 
  -4  -2   2       41.63       25.61      3.35 o 
  -3  -2   2      100.87      117.40      6.13 o 
  -2  -2   2      550.63      546.95     19.29 o 
  -1  -2   2       67.04       68.31      2.06 o 
   0  -2   2     6649.47     6528.84    146.19 o 
   1  -2   2      719.21      703.78     16.35 o 
   2  -2   2      759.18      749.97     24.61 o 
   3  -2   2      500.75      486.93     16.94 o 
   4  -2   2      254.83      239.40      9.63 o 
   5  -2   2      306.25      282.09     11.30 o 
   6  -2   2        1.09        0.78      1.60 o 
   7  -2   2       26.20       22.00      3.96 o 
   8  -2   2        6.20        6.35      3.00 o 
  -8  -1   2        0.08        0.00      2.43 o 
  -7  -1   2        0.64        1.36      1.93 o 
  -6  -1   2        2.30        1.43      1.89 o 
  -5  -1   2        0.05        0.00      1.21 o 
  -4  -1   2      217.50      192.68      9.06 o 
  -3  -1   2       47.93       54.06      1.85 o 
  -2  -1   2      294.89      313.93     11.59 o 
  -1  -1   2       86.61       98.32      2.60 o 
   0  -1   2     2684.28     2819.53     51.11 o 
   1  -1   2      691.79      687.24     22.00 o 
   2  -1   2     1568.40     1597.59     50.14 o 
   3  -1   2       43.14       59.70      3.35 o 
   4  -1   2      495.41      472.92     12.34 o 
   5  -1   2       74.49       66.89      6.58 o 
   6  -1   2      145.07      132.98      8.31 o 
   7  -1   2        8.92       14.05      3.46 o 
  -8   0   2        1.03        2.18      2.03 o 
  -7   0   2       11.86       13.59      3.35 o 
  -6   0   2        2.24        0.00      1.57 o 
  -5   0   2       72.13       70.00      5.17 o 
  -4   0   2       16.86       34.74      4.15 o 
  -3   0   2       54.80       60.60      2.21 o 
  -2   0   2       49.11       54.00      2.84 o 
  -1   0   2     1308.78     1319.94     24.16 o 
   0   0   2      221.82      284.76      6.86 o 
   1   0   2     3190.78     3323.53    102.42 o 
   2   0   2      582.75      741.29     17.47 o 
   3   0   2     1769.43     1845.93     59.68 o 
   4   0   2      228.68      256.61      7.57 o 
   5   0   2      286.17      280.84      8.47 o 
   6   0   2      318.82      308.98     15.01 o 
   7   0   2       22.26       22.61      4.56 o 
  -8   1   2        0.03        0.68      1.96 o 
  -7   1   2       10.40       10.34      2.89 o 
  -6   1   2       12.69       11.84      2.89 o 
  -5   1   2        4.94        2.32      1.43 o 
  -4   1   2      301.78      300.37      8.92 o 
  -3   1   2       27.66       31.51      1.58 o 
  -2   1   2     2149.13     2244.21     50.02 o 
  -1   1   2      422.63      429.57     10.10 o 
   0   1   2     4359.66     4808.96     87.13 o 
   1   1   2      829.46      878.55     20.19 o 
   2   1   2     2323.55     2472.89     55.52 o 
   3   1   2       89.36       46.22      2.34 o 
   4   1   2       44.76       47.93      5.94 o 
   5   1   2       46.86       44.47      5.03 o 
   6   1   2        0.49        0.21      1.96 o 
   7   1   2        8.24        9.09      3.35 o 
  -8   2   2        7.90       13.62      3.32 o 
  -7   2   2        2.85        2.10      2.10 o 
  -6   2   2       66.25       68.26      5.21 o 
  -5   2   2        3.52        3.36      1.07 o 
  -4   2   2       49.56       45.46      2.25 o 
  -3   2   2       92.09       94.29      4.46 o 
  -2   2   2      742.64      768.76     17.90 o 
  -1   2   2      802.12      893.50     20.49 o 
   0   2   2        0.28        4.94      1.25 o 
   1   2   2      217.93      230.57      7.60 o 
   2   2   2       76.49       86.54      3.18 o 
   3   2   2      268.59      216.35      6.48 o 
   4   2   2      137.10      137.97      5.00 o 
   5   2   2        3.08        2.46      2.03 o 
   6   2   2        5.84        8.27      3.17 o 
   7   2   2        2.84        6.24      3.07 o 
  -8   3   2        0.15        0.00      1.64 o 
  -7   3   2        3.14        5.42      2.25 o 
  -6   3   2       60.67       63.98      4.99 o 
  -5   3   2        0.43        0.89      1.14 o 
  -4   3   2      320.67      306.27     11.80 o 
  -3   3   2      395.23      439.86     15.62 o 
  -2   3   2      353.28      322.77      8.27 o 
  -1   3   2        2.28        1.57      0.50 o 
   0   3   2      123.27      126.21      5.37 o 
   1   3   2        8.15        7.44      1.06 o 
   2   3   2        0.27        1.58      0.75 o 
   3   3   2      106.94       94.51      6.10 o 
   4   3   2       49.01       45.79      4.85 o 
   5   3   2        1.50        7.10      2.75 o 
   6   3   2       10.76        9.24      3.03 o 
  -8   4   2        0.71        1.82      2.00 o 
  -7   4   2        3.15        2.89      1.93 o 
  -5   4   2        0.27        0.00      1.14 o 
  -4   4   2       69.21       50.35      3.60 o 
  -3   4   2        2.98        0.20      0.60 o 
  -2   4   2      708.69      696.82     13.61 o 
  -1   4   2      153.24      159.90      5.31 o 
   0   4   2      313.08      334.42      8.80 o 
   1   4   2        9.06        7.44      1.15 o 
   2   4   2       10.75        9.34      2.98 o 
   3   4   2       89.81       93.60      4.89 o 
   4   4   2       40.54       38.12      4.60 o 
   5   4   2       10.51       17.26      3.89 o 
   6   4   2        4.84       10.41      3.82 o 
  -8   5   2        8.58        7.60      2.67 o 
  -7   5   2        7.40        8.20      2.43 o 
  -6   5   2       41.55       54.53      4.96 o 
  -5   5   2      124.39      132.02      7.17 o 
  -4   5   2      263.95      263.79      7.71 o 
  -3   5   2      156.77      121.80      4.18 o 
  -2   5   2      239.23      247.37      5.63 o 
  -1   5   2        8.31        6.52      1.02 o 
   0   5   2       83.83       89.80      3.50 o 
   1   5   2       53.20       51.21      2.68 o 
   2   5   2       71.86       77.66     12.20 o 
   3   5   2        1.35        2.73      1.19 o 
   4   5   2       46.69       47.97      5.28 o 
   5   5   2        3.52        0.00      2.10 o 
  -6   6   2      127.57      122.29      7.45 o 
  -5   6   2       42.17       39.34      2.78 o 
  -4   6   2      138.55      116.39      4.38 o 
  -3   6   2      332.48      296.24      8.27 o 
  -2   6   2       10.61        9.68      1.04 o 
  -1   6   2      336.78      362.44     10.72 o 
   0   6   2        2.59        2.59      1.39 o 
   1   6   2       66.01       67.57      7.74 o 
   2   6   2      133.32      158.50      5.81 o 
   3   6   2        9.50       14.23      3.32 o 
   4   6   2       13.90       20.47      4.14 o 
   5   6   2        0.25        3.67      3.00 o 
  -7   7   2       34.69       40.62      5.35 o 
  -6   7   2      120.84      118.97      7.74 o 
  -5   7   2      158.95      144.89      8.42 o 
  -4   7   2      165.92      180.77      9.31 o 
  -3   7   2      165.00      155.02      8.31 o 
  -2   7   2      362.91      377.11     16.03 o 
  -1   7   2       24.33       29.11      2.89 o 
   0   7   2      266.16      278.03      8.50 o 
   1   7   2       22.60       21.70      2.57 o 
   2   7   2       93.14      103.05     12.29 o 
   3   7   2        5.49       13.09      3.35 o 
   4   7   2       17.72       20.11      4.46 o 
  -7   8   2        1.46        0.78      2.50 o 
  -6   8   2        3.83        4.99      2.60 o 
  -5   8   2        2.63        2.43      2.10 o 
  -4   8   2       45.29       38.23      4.71 o 
  -3   8   2       63.27       77.67      5.88 o 
  -2   8   2       47.31       54.35      5.17 o 
  -1   8   2        0.96        1.88      1.06 o 
   0   8   2       21.97       32.87      2.84 o 
   1   8   2        6.84       10.68      2.03 o 
   2   8   2       24.19       25.57      4.64 o 
   3   8   2       10.47       10.31      3.42 o 
  -7   9   2       10.56        4.85      2.82 o 
  -6   9   2        1.10        5.17      2.57 o 
  -5   9   2        1.11        1.82      2.07 o 
  -4   9   2        1.30        0.00      1.71 o 
  -3   9   2        5.82        0.00      1.71 o 
  -2   9   2       39.72       53.07      5.56 o 
  -1   9   2        0.02        0.00      1.46 o 
   0   9   2       51.06       49.82      5.38 o 
   1   9   2        0.22        0.00      1.85 o 
  -6  10   2        0.76        2.39      2.18 o 
  -5  10   2       12.35       21.25      4.17 o 
  -4  10   2       20.74       21.40      4.14 o 
  -3  10   2       20.40       17.08      3.60 o 
  -2  10   2       33.99       40.80      5.31 o 
  -1  10   2        9.13        8.67      2.78 o 
   0  10   2       13.51       16.26      3.46 o 
  -5  11   2       45.06       63.69      7.24 o 
  -4  11   2       27.86       35.38      5.46 o 
  -3  11   2       34.34       47.50      6.28 o 
  -2  11   2       45.32       38.52      5.56 o 
  -1  11   2        2.01        4.17      2.82 o 
   0 -12   3       19.50       17.80      4.39 o 
   1 -12   3       18.57       19.00      2.77 o 
   2 -12   3       51.12       47.91      4.06 o 
   3 -12   3        0.90        1.64      1.57 o 
   4 -12   3       72.50       64.69      7.17 o 
   5 -12   3        0.04        0.00      2.25 o 
  -2 -11   3        1.07        0.00      2.07 o 
  -1 -11   3       17.04       19.97      4.53 o 
   0 -11   3       41.70       36.20      5.21 o 
   1 -11   3       34.22       31.79      3.19 o 
   2 -11   3       76.53       78.21      6.70 o 
   3 -11   3        3.77        1.66      1.43 o 
   4 -11   3       95.26       74.75      7.17 o 
   5 -11   3        0.83        0.00      2.14 o 
   6 -11   3       32.73       28.78      6.17 o 
  -3 -10   3        6.17        4.92      3.28 o 
  -2 -10   3       30.40       40.12      5.63 o 
  -1 -10   3        9.82        9.52      3.07 o 
   0 -10   3       47.03       49.75      3.56 o 
   1 -10   3      176.70      146.45      5.94 o 
   2 -10   3      256.75      240.06      8.37 o 
   3 -10   3       99.31      107.50      5.17 o 
   4 -10   3       19.34       16.33      3.49 o 
   5 -10   3      172.69      187.33     10.98 o 
   6 -10   3        0.20        1.64      2.89 o 
   7 -10   3       78.42      102.85      9.49 o 
  -4  -9   3        9.64       11.34      3.92 o 
  -3  -9   3       33.05       36.13      5.71 o 
  -2  -9   3       45.70       56.99      6.03 o 
  -1  -9   3        0.39        0.00      1.75 o 
   0  -9   3      240.65      234.84      7.77 o 
   1  -9   3        7.14       11.05      1.88 o 
   2  -9   3       22.52       27.31      2.70 o 
   3  -9   3      242.55      229.09      9.40 o 
   4  -9   3       82.39       64.26      6.06 o 
   6  -9   3        0.06        1.32      2.35 o 
   7  -9   3        5.74        6.88      3.28 o 
  -4  -8   3        1.09        0.00      2.35 o 
  -3  -8   3        2.87        5.81      2.82 o 
  -2  -8   3       17.56       21.79      4.03 o 
  -1  -8   3        7.44       12.11      1.80 o 
   0  -8   3        9.59       11.89      3.23 o 
   1  -8   3      271.48      253.63      7.97 o 
   2  -8   3      317.13      311.48      9.43 o 
   3  -8   3       60.24       64.25      3.58 o 
   4  -8   3        0.17        1.21      1.68 o 
   5  -8   3      101.70      118.90      8.02 o 
   6  -8   3        0.01        0.00      1.57 o 
   7  -8   3        5.87        8.38      3.35 o 
  -5  -7   3        6.57        5.63      3.17 o 
  -4  -7   3        0.04        0.00      1.96 o 
  -3  -7   3        0.74        2.89      2.43 o 
  -2  -7   3       90.48      107.13      7.31 o 
  -1  -7   3        2.27        1.37      0.99 o 
   0  -7   3      137.76       95.73      3.91 o 
   1  -7   3        9.15       11.65      1.59 o 
   2  -7   3        0.37        0.06      0.78 o 
   3  -7   3       93.37       92.70      8.27 o 
   5  -7   3       10.25       10.52      2.78 o 
   6  -7   3        3.06        4.35      2.32 o 
   7  -7   3        5.43        9.24      3.07 o 
  -6  -6   3        0.27        0.00      2.10 o 
  -5  -6   3        0.61        0.00      1.64 o 
  -4  -6   3      209.35      204.77     11.23 o 
  -3  -6   3       51.06       49.18      5.10 o 
  -1  -6   3        2.44        7.56      1.24 o 
   0  -6   3     1245.96     1143.51     27.00 o 
   1  -6   3       65.66       53.83      2.75 o 
   2  -6   3      166.01      150.33      5.24 o 
   3  -6   3      211.59      177.60      8.52 o 
   4  -6   3        5.98        2.89      1.75 o 
   5  -6   3       38.72       47.64      4.85 o 
   6  -6   3       63.11       72.32      5.74 o 
   7  -6   3        0.62        0.00      1.85 o 
  -6  -5   3        9.50       15.80      3.85 o 
  -5  -5   3       24.27       24.25      4.24 o 
  -4  -5   3        3.66        6.88      2.46 o 
  -3  -5   3       45.94       49.82      4.78 o 
  -2  -5   3      201.28      222.71      6.34 o 
  -1  -5   3       41.61       53.48      2.36 o 
   0  -5   3      244.79      187.40      4.24 o 
   1  -5   3      445.62      391.43     10.26 o 
   2  -5   3      293.06      295.26      8.31 o 
   3  -5   3       44.31       42.44      3.85 o 
   4  -5   3       15.23       20.86      3.14 o 
   5  -5   3      209.88      231.55     10.73 o 
   6  -5   3       57.41       65.80      5.53 o 
   7  -5   3        7.97        5.21      2.28 o 
   8  -5   3        5.96        3.25      2.07 o 
  -7  -4   3        1.14        0.00      2.35 o 
  -6  -4   3        7.28        7.88      3.17 o 
  -5  -4   3       16.78       22.32      3.89 o 
  -4  -4   3      188.86      196.46      9.91 o 
  -3  -4   3      152.44      125.85      6.99 o 
  -2  -4   3       17.97       15.36      1.15 o 
  -1  -4   3      731.97      702.92     16.70 o 
   0  -4   3      579.03      510.49     10.00 o 
   1  -4   3      180.44      130.20      7.08 o 
   2  -4   3      610.85      691.56     16.90 o 
   3  -4   3        8.35        9.24      1.96 o 
   4  -4   3      113.19      104.81      5.92 o 
   5  -4   3       62.42       59.31      4.42 o 
   6  -4   3      231.50      255.30     11.48 o 
   8  -4   3        2.43        0.82      1.78 o 
  -7  -3   3        0.00        3.32      2.71 o 
  -6  -3   3        3.52        4.64      2.50 o 
  -5  -3   3        6.19        6.63      2.32 o 
  -4  -3   3       52.10       53.10      4.35 o 
  -3  -3   3        1.56        0.32      1.07 o 
  -2  -3   3      356.32      370.78     14.12 o 
  -1  -3   3       38.11       45.11      3.07 o 
   0  -3   3     1447.75     1595.40     29.34 o 
   1  -3   3      353.56      325.20      8.33 o 
   2  -3   3      173.04      231.48      9.09 o 
   3  -3   3       43.55       35.73      2.89 o 
   4  -3   3       65.59       51.57      3.71 o 
   5  -3   3      193.35      177.20      8.34 o 
   6  -3   3        1.27        3.39      1.82 o 
   7  -3   3        1.76        1.14      1.68 o 
   8  -3   3       12.30       11.20      3.10 o 
  -7  -2   3        1.81        0.18      1.78 o 
  -6  -2   3       16.43       16.15      3.53 o 
  -5  -2   3       11.75        9.38      2.60 o 
  -4  -2   3        9.44       11.48      2.39 o 
  -3  -2   3       90.55       84.98      4.89 o 
  -2  -2   3      169.55      172.07      7.28 o 
  -1  -2   3      192.64      197.33      5.02 o 
   0  -2   3       60.24       43.82      1.33 o 
   1  -2   3     1572.57     1698.81     38.28 o 
   2  -2   3      300.92      361.15     12.87 o 
   3  -2   3       75.65       65.08      3.78 o 
   4  -2   3       27.32       34.77      3.14 o 
   5  -2   3       13.87       20.61      2.78 o 
   6  -2   3        7.31        9.96      1.79 o 
   7  -2   3        0.14        0.11      1.57 o 
   8  -2   3        0.01        0.25      2.50 o 
  -8  -1   3        4.34        3.64      2.89 o 
  -7  -1   3       10.76       15.30      3.57 o 
  -6  -1   3       28.83       26.68      4.10 o 
  -5  -1   3       24.60       21.43      3.35 o 
  -4  -1   3       58.80       47.22      3.74 o 
  -3  -1   3      160.52      144.18      6.70 o 
  -2  -1   3        0.24        0.59      0.26 o 
  -1  -1   3    13205.78    13070.66    236.75 o 
   0  -1   3      527.96      551.56     10.44 o 
   1  -1   3     3279.29     3472.34    107.16 o 
   2  -1   3      229.30      231.63      8.70 o 
   3  -1   3     1323.75     1255.34     40.41 o 
   4  -1   3       51.29       33.32      3.58 o 
   5  -1   3        1.79        0.93      1.36 o 
   6  -1   3        0.82        2.67      2.10 o 
   7  -1   3        1.91        2.00      2.18 o 
  -8   0   3        4.65        2.75      2.71 o 
  -7   0   3        2.01        2.96      2.00 o 
  -6   0   3       52.72       49.89      5.03 o 
  -5   0   3       59.68       49.96      4.10 o 
  -4   0   3       31.00       31.88      1.68 o 
  -3   0   3      124.25      107.76      3.27 o 
  -2   0   3      844.22      859.16     19.58 o 
  -1   0   3       20.91       20.41      0.82 o 
   0   0   3     3469.15     3676.90    116.29 o 
   1   0   3      719.60      768.48     24.89 o 
   2   0   3        0.96        0.64      0.75 o 
   3   0   3       47.93       33.70      2.11 o 
   4   0   3      396.45      379.69     10.52 o 
   5   0   3       10.02       11.15      1.75 o 
   6   0   3       31.55       28.96      4.78 o 
   7   0   3        4.24        5.10      2.57 o 
  -8   1   3        1.48        3.57      2.28 o 
  -7   1   3       11.82       15.94      3.46 o 
  -6   1   3        0.29        0.96      1.71 o 
  -5   1   3       75.13       77.56      5.17 o 
  -4   1   3      199.79      198.98      5.73 o 
  -3   1   3      153.19      144.57      4.23 o 
  -2   1   3     1667.14     1764.28     32.48 o 
  -1   1   3     3582.86     3777.94     83.46 o 
   0   1   3     2447.29     2591.33     47.24 o 
   1   1   3       74.40       53.66      4.35 o 
   2   1   3     1061.87     1072.02     25.00 o 
   3   1   3      187.28      215.42      6.51 o 
   4   1   3       53.19       45.05      2.78 o 
   5   1   3       30.42       26.53      4.28 o 
   6   1   3        0.03        3.39      2.46 o 
   7   1   3        2.46        1.18      2.67 o 
  -8   2   3       66.41       56.85      6.06 o 
  -7   2   3        1.68        1.50      1.57 o 
  -6   2   3       83.33       64.51      5.03 o 
  -5   2   3      151.54      160.36      5.29 o 
  -4   2   3      434.47      477.62     12.08 o 
  -3   2   3      206.80      163.08      6.70 o 
  -2   2   3      335.84      392.46      9.80 o 
  -1   2   3      486.18      453.39      8.85 o 
   0   2   3        0.08        0.12      0.41 o 
   1   2   3      343.47      340.40      8.76 o 
   2   2   3        1.61        0.39      0.68 o 
   3   2   3       17.75       23.37      1.98 o 
   4   2   3       21.78       20.24      2.13 o 
   5   2   3        3.92        4.74      2.50 o 
   6   2   3        1.42        3.21      2.50 o 
   7   2   3        0.74        0.32      2.46 o 
  -8   3   3        8.41        9.13      2.89 o 
  -7   3   3       37.20       39.23      4.49 o 
  -6   3   3        0.70        1.50      1.50 o 
  -5   3   3       38.61       49.08      4.67 o 
  -4   3   3       73.58       78.49      4.42 o 
  -3   3   3      955.98      965.92     22.73 o 
  -2   3   3        1.12        0.59      0.55 o 
  -1   3   3       54.57       59.88      1.82 o 
   0   3   3       47.01       41.86      1.90 o 
   1   3   3        3.14        2.97      0.79 o 
   2   3   3      107.86       88.40      3.52 o 
   3   3   3      125.16      113.91      8.06 o 
   4   3   3       43.26       50.57      3.14 o 
   5   3   3        7.75       14.48      3.39 o 
   6   3   3        0.01        0.00      2.39 o 
  -8   4   3        2.79        0.04      1.71 o 
  -7   4   3        9.51       12.70      2.85 o 
  -6   4   3       28.52       31.70      2.60 o 
  -5   4   3      148.53      162.44      7.88 o 
  -4   4   3        2.06        0.00      0.98 o 
  -3   4   3       75.70       72.65      3.02 o 
  -2   4   3      398.27      369.19      9.65 o 
  -1   4   3        1.91        2.48      0.64 o 
   0   4   3       52.31       56.98      2.51 o 
   1   4   3       31.55       34.67      2.69 o 
   2   4   3      240.51      215.30     10.91 o 
   3   4   3        5.08        5.56      1.36 o 
   4   4   3        4.30        4.71      2.21 o 
   5   4   3        7.19       11.20      3.39 o 
   6   4   3        1.75        5.24      2.92 o 
  -6   5   3        3.02        4.66      1.53 o 
  -5   5   3       69.12       64.89      3.38 o 
  -4   5   3      149.03      125.02      5.69 o 
  -3   5   3      307.02      326.66      8.99 o 
  -2   5   3      163.16      158.63      4.07 o 
  -1   5   3       39.52       33.58      2.32 o 
   0   5   3        0.04        0.00      0.69 o 
   1   5   3        5.65        5.34      1.25 o 
   2   5   3        4.75        4.56      1.59 o 
   3   5   3      110.22      115.47     12.43 o 
   4   5   3        0.07        0.46      2.18 o 
   5   5   3        0.41        0.00      2.21 o 
  -7   6   3       11.83        9.41      2.92 o 
  -6   6   3       32.09       30.36      2.80 o 
  -5   6   3       24.97       24.11      3.53 o 
  -4   6   3       50.56       68.42      4.94 o 
  -3   6   3       14.79       12.75      1.59 o 
  -2   6   3      203.58      189.27      4.83 o 
  -1   6   3      124.74      137.15      8.34 o 
   0   6   3      162.08      148.40      6.67 o 
   1   6   3       77.59       84.48      4.83 o 
   2   6   3       17.36       20.93      2.34 o 
   3   6   3       20.56       18.54      3.71 o 
   4   6   3       29.67       29.49      4.85 o 
   5   6   3        9.96        6.88      3.49 o 
  -7   7   3      197.28      213.51     11.55 o 
  -6   7   3      179.40      197.28     10.59 o 
  -5   7   3      278.77      261.83     12.37 o 
  -4   7   3      315.17      294.14     13.27 o 
  -3   7   3       85.40       71.04      5.35 o 
  -2   7   3      517.87      536.32     20.76 o 
  -1   7   3      112.37      100.78      6.49 o 
   0   7   3      131.42      135.37      5.23 o 
   1   7   3        5.20        2.63      1.56 o 
   2   7   3       28.58       28.06      2.85 o 
   3   7   3        2.33        8.74      3.21 o 
   4   7   3        4.74        5.85      3.07 o 
  -7   8   3        2.62        3.28      2.50 o 
  -6   8   3        0.05        0.00      1.60 o 
  -5   8   3        8.58        9.81      2.82 o 
  -4   8   3       72.62       67.69      6.24 o 
  -3   8   3        4.96        6.99      2.39 o 
  -2   8   3       39.56       34.66      4.60 o 
  -1   8   3       55.45       68.08      6.06 o 
   0   8   3       78.52       68.61      6.03 o 
   1   8   3       15.32       24.29      3.85 o 
  -6   9   3       25.50       29.06      4.92 o 
  -5   9   3       14.10       11.59      3.14 o 
  -4   9   3        9.93       12.30      3.25 o 
  -3   9   3      154.55      151.56      9.24 o 
  -2   9   3        9.12       11.27      3.00 o 
  -1   9   3       75.18       76.21      6.10 o 
   0   9   3        9.94        9.17      2.92 o 
   1   9   3       78.91       96.68      7.13 o 
  -6  10   3       20.65       25.78      4.81 o 
  -5  10   3        1.89        4.03      2.57 o 
  -4  10   3       24.85       38.59      5.38 o 
  -3  10   3       27.52       30.99      4.89 o 
  -2  10   3        0.48        0.00      2.00 o 
  -1  10   3       74.99       67.26      6.60 o 
   0  10   3        0.42        0.00      2.21 o 
  -4  11   3        1.18        6.70      3.17 o 
  -3  11   3        0.05        0.00      2.60 o 
  -2  11   3        1.53        2.07      2.60 o 
   0 -12   4       23.25       28.46      5.21 o 
   1 -12   4        4.22        4.21      1.82 o 
   2 -12   4        4.83        5.30      2.23 o 
   3 -12   4       15.64       12.69      3.30 o 
   4 -12   4        1.46        9.06      3.28 o 
  -2 -11   4        4.18        1.89      2.92 o 
  -1 -11   4        0.45        3.96      2.67 o 
   0 -11   4        3.51        6.74      2.89 o 
   1 -11   4        9.03        9.91      2.32 o 
   2 -11   4        5.28        5.82      1.75 o 
   3 -11   4        0.78        0.85      1.30 o 
   4 -11   4        9.07        7.88      3.10 o 
   5 -11   4       11.54       18.12      4.53 o 
   6 -11   4        7.49       12.66      4.32 o 
  -3 -10   4        1.91        0.68      2.43 o 
  -2 -10   4        1.07        4.92      3.03 o 
  -1 -10   4       84.26       92.79      7.38 o 
   0 -10   4        4.69        3.75      1.52 o 
   1 -10   4      102.89       89.09      5.81 o 
   2 -10   4       36.08       33.32      3.20 o 
   3 -10   4      211.69      192.84      9.31 o 
   4 -10   4       17.90       15.58      3.60 o 
   5 -10   4       70.91       64.94      7.20 o 
   6 -10   4        3.89        3.74      3.35 o 
  -4  -9   4        2.60        4.42      3.14 o 
  -3  -9   4        0.85        3.42      2.75 o 
  -2  -9   4       39.60       40.26      5.31 o 
  -1  -9   4        0.66        0.00      1.85 o 
   0  -9   4        5.96        5.73      1.52 o 
   1  -9   4       67.07       68.75      5.40 o 
   2  -9   4       42.63       35.70      3.02 o 
   3  -9   4        0.25        0.00      1.17 o 
   5  -9   4        0.03        1.43      2.14 o 
   6  -9   4        2.19        2.21      2.67 o 
   7  -9   4        3.17        2.00      3.00 o 
  -5  -8   4        0.00        0.61      2.67 o 
  -4  -8   4       16.82       23.93      4.78 o 
  -3  -8   4       22.05       21.54      4.32 o 
  -2  -8   4        0.46        0.82      1.85 o 
  -1  -8   4      178.13      182.00      6.23 o 
   0  -8   4        4.89        4.84      1.29 o 
   1  -8   4      118.62      110.75      4.61 o 
   2  -8   4      482.01      480.12     20.15 o 
   3  -8   4      157.93      154.08      6.56 o 
   4  -8   4      169.88      188.90     10.31 o 
   5  -8   4       21.74       22.65      4.28 o 
   6  -8   4       35.06       35.77      5.24 o 
   7  -8   4        1.26        3.60      2.92 o 
  -5  -7   4       21.09       18.54      4.39 o 
  -4  -7   4       62.91       61.41      6.45 o 
  -3  -7   4       81.68       85.34      6.67 o 
  -2  -7   4       17.51       18.47      3.53 o 
  -1  -7   4      197.62      182.83      6.01 o 
   0  -7   4       20.40       17.71      1.84 o 
   1  -7   4      569.97      517.32     13.67 o 
   2  -7   4      103.60      112.53      4.56 o 
   3  -7   4       10.98        7.20      2.14 o 
   4  -7   4      151.77      169.75      9.17 o 
   5  -7   4       17.88       14.48      3.25 o 
   6  -7   4       50.96       60.70      6.21 o 
   7  -7   4       21.09       28.28      4.53 o 
   8  -7   4        5.42        7.88      3.25 o 
  -6  -6   4        0.02        0.00      2.10 o 
  -5  -6   4        0.03        0.00      1.89 o 
  -4  -6   4       37.40       43.54      5.24 o 
  -3  -6   4       77.81       94.11      6.56 o 
  -2  -6   4       35.18       38.02      4.17 o 
  -1  -6   4      123.21      115.85      8.22 o 
   0  -6   4        6.03        2.91      1.35 o 
   1  -6   4       49.82       36.94      3.99 o 
   2  -6   4        0.49        1.78      1.18 o 
   3  -6   4      123.06      122.43      6.95 o 
   4  -6   4        4.73        7.24      2.14 o 
   5  -6   4       26.36       22.07      3.57 o 
   6  -6   4        0.01        0.21      1.85 o 
   7  -6   4       20.41       16.90      3.49 o 
  -6  -5   4        3.09        0.00      2.21 o 
  -5  -5   4       91.12       89.23      6.81 o 
  -4  -5   4       38.61       40.87      4.85 o 
  -3  -5   4      108.33      107.74      6.74 o 
  -2  -5   4        0.12        0.20      0.61 o 
  -1  -5   4      489.16      461.43     11.68 o 
   0  -5   4        1.09        3.30      0.72 o 
   1  -5   4       31.06       33.13      3.10 o 
   2  -5   4      317.01      294.15      8.42 o 
   3  -5   4        7.70       20.72      2.89 o 
   4  -5   4        0.50        1.60      1.50 o 
   5  -5   4       99.34      105.74      6.60 o 
   6  -5   4        4.96        5.21      2.43 o 
   7  -5   4        1.62        5.35      2.35 o 
   8  -5   4        6.22        4.64      2.10 o 
  -7  -4   4        0.78        0.00      2.18 o 
  -6  -4   4       22.29       15.98      3.67 o 
  -5  -4   4        0.26        0.00      1.57 o 
  -4  -4   4        7.20        5.78      2.10 o 
  -3  -4   4      104.80       99.07      6.06 o 
  -2  -4   4      133.78      127.83      3.90 o 
  -1  -4   4     1142.93     1164.00     26.85 o 
   0  -4   4       64.10       38.63      1.43 o 
   1  -4   4     2367.92     2667.20     60.00 o 
   2  -4   4      262.83      295.00     11.45 o 
   3  -4   4      109.96      119.90      6.24 o 
   4  -4   4       54.89       51.92      3.99 o 
   5  -4   4       17.18        9.70      2.39 o 
   6  -4   4       16.81       26.46      3.64 o 
   8  -4   4        0.11        2.32      2.07 o 
  -7  -3   4       56.42       47.36      5.99 o 
  -6  -3   4        0.01        0.00      1.50 o 
  -5  -3   4      261.53      265.93     12.59 o 
  -4  -3   4       82.97       74.61      5.17 o 
  -3  -3   4      427.76      419.21     16.23 o 
  -2  -3   4      156.86      143.42      3.92 o 
  -1  -3   4      931.56      964.88     18.17 o 
   0  -3   4     1415.35     1407.84     26.12 o 
   1  -3   4       73.17       63.99      2.50 o 
   2  -3   4      401.55      441.28     15.73 o 
   3  -3   4        3.82        3.35      1.28 o 
   4  -3   4        0.25        0.00      1.00 o 
   5  -3   4      266.61      275.70     11.70 o 
   6  -3   4        9.38        8.02      2.50 o 
   7  -3   4        3.80        4.81      2.46 o 
   8  -3   4        0.01        1.96      2.32 o 
  -7  -2   4        1.80        1.46      2.00 o 
  -6  -2   4       21.80       22.11      3.96 o 
  -5  -2   4      128.25      122.39      7.31 o 
  -4  -2   4      100.93       98.53      5.88 o 
  -3  -2   4       55.38       51.78      3.64 o 
  -2  -2   4      959.69      949.48     21.66 o 
  -1  -2   4     1057.69     1142.18     21.26 o 
   0  -2   4     1171.60     1129.14     21.02 o 
   3  -2   4       47.10       40.41      3.03 o 
   4  -2   4       81.96       63.19      4.17 o 
   5  -2   4       12.91       14.37      2.50 o 
   6  -2   4       26.57       26.94      6.56 o 
   7  -2   4        2.17        2.57      2.00 o 
  -8  -1   4        3.54        7.35      3.25 o 
  -7  -1   4        1.13        2.03      1.82 o 
  -6  -1   4       18.86       22.25      3.78 o 
  -5  -1   4       60.55       51.96      4.32 o 
  -4  -1   4      275.78      265.86     11.30 o 
  -3  -1   4      246.68      228.56      5.85 o 
  -2  -1   4        8.60        3.53      0.52 o 
  -1  -1   4     8193.78     8309.46    149.83 o 
   0  -1   4     2843.16     2927.81     53.28 o 
   1  -1   4     1838.11     1776.47     55.85 o 
   2  -1   4       61.54       53.92      3.35 o 
   3  -1   4      292.70      249.42      9.95 o 
   4  -1   4        0.76        0.07      1.03 o 
   5  -1   4       40.35       34.59      5.10 o 
   6  -1   4       20.02       18.83      3.78 o 
   7  -1   4        3.66        0.96      2.25 o 
  -8   0   4        1.06        1.14      2.14 o 
  -7   0   4        3.46        1.03      1.68 o 
  -6   0   4        0.72        0.00      1.43 o 
  -5   0   4        4.93        5.49      1.78 o 
  -4   0   4       81.92       87.00      4.28 o 
  -3   0   4       79.90       80.05      2.67 o 
  -2   0   4      107.47      102.51      3.37 o 
  -1   0   4      159.16      196.66      4.17 o 
   0   0   4     2245.50     2356.05     52.58 o 
   1   0   4      758.03      740.13     24.39 o 
   2   0   4       82.03       93.90      4.71 o 
   3   0   4      150.94      124.55      4.49 o 
   4   0   4      203.61      199.53      7.97 o 
   5   0   4       39.73       36.37      2.89 o 
   6   0   4        8.90       11.95      3.42 o 
   7   0   4        0.15        6.85      3.39 o 
  -8   1   4       10.47        7.06      2.92 o 
  -7   1   4        5.23        3.74      2.07 o 
  -6   1   4      154.46      154.27      8.42 o 
  -5   1   4       17.74       21.11      2.92 o 
  -4   1   4      421.07      458.61     11.51 o 
  -3   1   4        2.10        2.29      0.57 o 
  -2   1   4      274.70      270.55      5.67 o 
  -1   1   4     3257.56     3242.25     71.93 o 
   0   1   4      361.56      402.98      8.07 o 
   1   1   4      415.63      365.46      9.25 o 
   2   1   4      256.74      254.72      7.18 o 
   3   1   4      415.83      382.44     10.43 o 
   4   1   4       16.53       21.86      3.60 o 
   5   1   4        0.13        0.93      1.78 o 
   6   1   4        0.83        0.00      1.96 o 
   7   1   4        0.51        2.43      2.78 o 
  -8   2   4       13.34       14.02      3.28 o 
  -7   2   4       41.96       36.30      4.49 o 
  -6   2   4       83.42       66.55      4.99 o 
  -5   2   4        0.06        1.55      0.85 o 
  -4   2   4      152.68      163.55      5.04 o 
  -3   2   4       14.79       16.39      1.52 o 
  -2   2   4      228.50      255.14      6.96 o 
  -1   2   4      215.82      219.74      6.13 o 
   0   2   4     1089.34     1222.19     27.97 o 
   1   2   4       62.84       67.18      3.53 o 
   2   2   4      251.58      268.50      7.64 o 
   3   2   4       95.74       87.24      3.73 o 
   4   2   4      221.96      217.76      7.24 o 
   5   2   4        1.56        4.39      2.43 o 
   6   2   4       21.65       29.99      5.24 o 
  -8   3   4        7.94        4.60      2.39 o 
  -7   3   4       29.21       26.78      3.85 o 
  -6   3   4      139.79      150.17      7.88 o 
  -5   3   4       61.18       72.00      3.23 o 
  -4   3   4       59.85       59.67      2.27 o 
  -3   3   4      390.29      350.74     10.31 o 
  -2   3   4       65.09       64.12      3.55 o 
  -1   3   4       14.85        9.05      0.73 o 
   0   3   4      427.78      431.92     10.85 o 
   1   3   4       14.35       16.53      2.48 o 
   2   3   4       48.51       52.91      2.74 o 
   3   3   4        7.44        9.08      1.56 o 
   4   3   4       93.17       96.89      4.46 o 
   5   3   4        6.02        5.53      2.64 o 
   6   3   4        3.01        1.93      2.75 o 
  -6   4   4       20.84       26.94      2.04 o 
  -5   4   4       20.18       22.07      6.99 o 
  -4   4   4      230.87      227.60      7.02 o 
  -3   4   4        4.93        1.64      0.73 o 
  -2   4   4        3.17        3.28      0.91 o 
  -1   4   4      110.50      110.40      3.06 o 
   0   4   4        7.62        6.80      1.05 o 
   1   4   4        4.98        5.85      1.13 o 
   2   4   4      199.71      197.49      9.20 o 
   3   4   4      111.33       96.81      4.31 o 
   4   4   4        3.56        1.82      2.25 o 
   5   4   4        0.02        0.00      2.00 o 
  -8   5   4        3.33        8.59      2.96 o 
  -7   5   4        4.77       11.84      2.92 o 
  -6   5   4        3.86        2.20      1.36 o 
  -5   5   4        0.99        3.22      1.27 o 
  -4   5   4        4.31        4.99      1.25 o 
  -3   5   4        2.99        0.60      0.85 o 
  -2   5   4        5.01        4.80      0.81 o 
  -1   5   4      200.99      188.37      5.76 o 
   0   5   4        1.37        0.84      0.87 o 
   1   5   4       11.66       17.60      4.62 o 
   2   5   4       43.30       35.30      2.75 o 
   3   5   4      188.04      184.41      6.69 o 
   4   5   4        0.31        0.00      2.14 o 
   5   5   4       11.40        8.42      3.28 o 
  -6   6   4       37.68       36.02      4.60 o 
  -5   6   4      188.20      183.94      8.70 o 
  -4   6   4      279.97      256.93      7.95 o 
  -3   6   4      835.23      830.45     20.57 o 
  -2   6   4      595.32      621.04     15.93 o 
  -1   6   4      403.88      384.33     15.58 o 
   0   6   4      611.31      642.27     23.72 o 
   1   6   4       91.36       87.45      4.04 o 
   2   6   4      770.58      798.49     20.51 o 
   3   6   4       42.96       46.50      5.21 o 
   4   6   4      115.34      112.62      8.20 o 
  -7   7   4      100.84      106.84      7.74 o 
  -6   7   4       84.88       86.12      6.67 o 
  -5   7   4       96.63       88.12      6.45 o 
  -4   7   4      244.67      241.43     11.77 o 
  -3   7   4      335.97      303.31     13.62 o 
  -2   7   4       16.09        9.13      2.71 o 
  -1   7   4      188.42      198.57     10.13 o 
   0   7   4       27.25       18.97      3.49 o 
   1   7   4      125.65      134.23      8.10 o 
   2   7   4       10.69       10.52      2.96 o 
  -7   8   4       43.96       52.49      6.28 o 
  -6   8   4       12.59       23.75      4.10 o 
  -5   8   4       12.38       15.05      3.60 o 
  -4   8   4      303.58      317.11     14.73 o 
  -3   8   4       69.92       69.54      6.28 o 
  -2   8   4      145.70      160.12      9.27 o 
  -1   8   4       12.91       11.27      3.14 o 
   0   8   4      123.20      133.55      8.24 o 
   1   8   4       13.42       15.94      3.39 o 
  -6   9   4        3.24        3.78      2.60 o 
  -5   9   4       39.42       53.42      6.35 o 
  -4   9   4        6.28        3.32      2.32 o 
  -3   9   4        0.85        2.92      2.25 o 
  -2   9   4       39.37       45.47      5.71 o 
  -1   9   4       15.53       19.22      3.96 o 
   0   9   4        8.30       11.88      3.42 o 
   1   9   4        2.99        3.96      2.75 o 
  -5  10   4        0.02        0.00      1.85 o 
  -4  10   4       12.45       18.08      3.74 o 
  -3  10   4        0.00        0.89      2.25 o 
  -2  10   4        4.75        7.45      3.28 o 
  -1  10   4        6.32        4.24      2.92 o 
   0  10   4        7.98       16.62      4.14 o 
   0 -12   5        7.24       13.16      4.07 o 
   1 -12   5        0.05        0.44      1.38 o 
   2 -12   5        3.72        2.21      2.78 o 
   3 -12   5       10.02       15.81      3.32 o 
   5 -12   5       17.52       15.01      4.53 o 
  -2 -11   5       18.96       23.18      4.81 o 
  -1 -11   5        4.26        8.27      3.28 o 
   0 -11   5       34.07       32.74      5.14 o 
   1 -11   5        1.86        2.34      1.48 o 
   2 -11   5       51.33       48.57      5.80 o 
   3 -11   5       37.13       39.14      3.68 o 
   4 -11   5       49.97       59.66      7.10 o 
   5 -11   5       16.31       19.65      4.71 o 
   6 -11   5        2.80        7.85      4.03 o 
  -3 -10   5        0.15        0.61      2.57 o 
  -2 -10   5        0.40        0.25      2.35 o 
  -1 -10   5       10.09        8.20      3.17 o 
   0 -10   5       17.49       23.65      3.07 o 
   1 -10   5       60.29       54.48      3.81 o 
   2 -10   5       94.78       91.39      4.63 o 
   3 -10   5       41.08       54.71      5.85 o 
   4 -10   5       14.26       15.48      3.99 o 
   5 -10   5       43.69       46.82      6.24 o 
   6 -10   5        4.55        0.00      2.85 o 
  -4  -9   5       33.85       32.35      5.67 o 
  -3  -9   5        1.23        0.86      2.71 o 
  -2  -9   5      157.02      154.74      9.63 o 
  -1  -9   5       24.86       25.50      4.21 o 
   0  -9   5      210.78      212.80      7.31 o 
   1  -9   5      102.22       98.82      4.56 o 
   2  -9   5       60.04       58.34      3.73 o 
   3  -9   5      261.96      282.48     13.48 o 
   4  -9   5        8.94        8.38      2.82 o 
   5  -9   5       41.99       57.67      6.53 o 
   6  -9   5       18.09       20.18      4.56 o 
   7  -9   5       10.15       11.48      4.10 o 
  -5  -8   5       21.54       24.07      4.85 o 
  -4  -8   5        7.77        9.17      3.28 o 
  -3  -8   5       36.46       31.42      4.81 o 
  -2  -8   5        5.98        3.99      2.39 o 
  -1  -8   5      204.76      220.78     11.13 o 
   0  -8   5        7.68        7.77      1.55 o 
   1  -8   5      406.98      386.55     11.08 o 
   2  -8   5        3.45        3.25      1.93 o 
   3  -8   5      320.29      342.62     10.67 o 
   4  -8   5       15.95       13.80      3.07 o 
   5  -8   5      202.70      202.63     11.06 o 
   6  -8   5        1.31        2.71      2.67 o 
   7  -8   5       14.88       16.87      3.96 o 
  -5  -7   5       14.47       14.94      3.99 o 
  -4  -7   5        0.68        1.68      2.14 o 
  -3  -7   5        0.34        2.64      2.25 o 
  -2  -7   5        5.41        7.92      2.53 o 
  -1  -7   5        3.18        3.59      1.80 o 
   0  -7   5        2.82        5.46      1.26 o 
   1  -7   5       46.20       33.20      3.71 o 
   2  -7   5       45.91       40.60      2.96 o 
   3  -7   5       35.91       37.76      4.32 o 
   4  -7   5       25.75       26.78      3.89 o 
   5  -7   5        0.39        0.00      1.64 o 
   6  -7   5       30.88       34.45      4.81 o 
   7  -7   5        0.04        0.89      2.18 o 
  -6  -6   5        3.76        3.32      2.85 o 
  -5  -6   5       11.76       10.27      3.21 o 
  -4  -6   5       67.46       76.60      6.17 o 
  -3  -6   5        0.03        0.04      1.60 o 
  -2  -6   5      127.67      121.64      7.31 o 
  -1  -6   5      111.74       98.00      3.68 o 
   0  -6   5      723.37      711.34     14.06 o 
   1  -6   5      179.69      160.12      5.46 o 
   2  -6   5      134.17      130.87      4.90 o 
   3  -6   5       45.22       43.79      4.28 o 
   4  -6   5       20.23       20.04      3.25 o 
   5  -6   5       51.29       54.38      5.31 o 
   6  -6   5       28.11       29.67      4.21 o 
   7  -6   5        2.47        0.46      2.03 o 
  -6  -5   5        0.22        2.53      2.46 o 
  -5  -5   5        3.66        7.77      2.78 o 
  -4  -5   5       35.15       38.84      4.71 o 
  -3  -5   5       41.81       60.30      4.81 o 
  -2  -5   5      319.95      300.55      8.10 o 
  -1  -5   5        3.52        0.14      0.46 o 
   0  -5   5      471.13      453.70      9.28 o 
   1  -5   5       85.05       64.17      4.03 o 
   2  -5   5       19.78       24.35      2.67 o 
   3  -5   5      138.61      171.28      8.34 o 
   4  -5   5       39.68       41.08      4.21 o 
   5  -5   5       47.42       49.68      4.96 o 
   6  -5   5       44.60       49.25      5.06 o 
   7  -5   5        0.46        3.00      2.35 o 
   8  -5   5       12.49       11.55      3.21 o 
  -7  -4   5       11.92       12.91      3.85 o 
  -6  -4   5       13.28       11.91      3.35 o 
  -5  -4   5       84.82       87.91      6.53 o 
  -4  -4   5       14.24       22.29      3.53 o 
  -3  -4   5      474.54      466.82     18.22 o 
  -2  -4   5       48.10       61.04      3.03 o 
  -1  -4   5     1487.58     1433.67     26.83 o 
   0  -4   5      229.12      264.63      5.77 o 
   1  -4   5     1608.47     1682.43     38.57 o 
   2  -4   5      107.94       84.77      4.78 o 
   3  -4   5       40.43       48.61      3.74 o 
   4  -4   5      208.88      212.44      9.74 o 
   5  -4   5        0.13        0.00      1.39 o 
   6  -4   5       42.37       47.64      4.89 o 
   7  -4   5        1.99        0.00      1.78 o 
  -7  -3   5       51.54       33.88      5.06 o 
  -6  -3   5        4.92        0.71      1.71 o 
  -5  -3   5       91.66       81.59      5.92 o 
  -4  -3   5       54.11       51.10      4.56 o 
  -3  -3   5      124.90      127.99      6.74 o 
  -2  -3   5       53.42       64.90      2.94 o 
  -1  -3   5      192.29      257.25      5.54 o 
   0  -3   5      473.60      464.03      9.28 o 
   1  -3   5      875.87     1022.84     23.89 o 
   2  -3   5      762.35      781.32     26.32 o 
   3  -3   5       82.45       89.55      5.10 o 
   4  -3   5      320.50      336.40     13.52 o 
   5  -3   5       65.61       75.43      5.24 o 
   6  -3   5       84.40       79.46      5.63 o 
   7  -3   5       14.75       12.13      3.07 o 
  -7  -2   5        6.85       11.95      3.32 o 
  -6  -2   5       26.95       27.57      4.07 o 
  -5  -2   5       55.30       54.71      4.49 o 
  -4  -2   5       74.34       75.92      5.03 o 
  -3  -2   5       74.21       62.48      4.07 o 
  -2  -2   5       99.88       98.24      2.57 o 
  -1  -2   5       92.65       93.49      2.57 o 
   0  -2   5        0.17        1.75      1.13 o 
   1  -2   5      532.77      495.38     17.05 o 
   2  -2   5      138.83      149.57      6.67 o 
   3  -2   5      174.89      178.20      7.92 o 
   4  -2   5        9.03       10.56      2.10 o 
   5  -2   5       54.58       60.34      4.64 o 
   6  -2   5        0.26        1.05      1.80 o 
   7  -2   5        6.15        4.96      2.60 o 
  -8  -1   5        4.80        6.28      2.96 o 
  -7  -1   5        1.46        0.00      1.50 o 
  -6  -1   5       55.09       57.45      5.42 o 
  -5  -1   5        2.92        0.00      1.07 o 
  -4  -1   5        3.00        5.14      1.50 o 
  -3  -1   5        0.10        0.73      0.43 o 
  -2  -1   5      124.83      135.54      3.29 o 
  -1  -1   5       54.92       63.02      1.88 o 
   0  -1   5      422.38      394.50      7.96 o 
   1  -1   5       14.02       13.87      1.82 o 
   2  -1   5       72.83       69.72      4.10 o 
   3  -1   5      100.81      116.69      6.03 o 
   4  -1   5       12.62        9.99      2.14 o 
   5  -1   5       10.77       13.12      2.62 o 
   6  -1   5        7.07        6.85      2.75 o 
   7  -1   5        4.74        4.71      2.85 o 
  -8   0   5        4.03        1.89      2.21 o 
  -7   0   5       14.21       17.08      3.53 o 
  -6   0   5        8.59       10.38      2.60 o 
  -5   0   5      214.67      198.32      9.38 o 
  -4   0   5       35.47       36.41      1.85 o 
  -3   0   5      255.53      239.67      5.37 o 
  -2   0   5      225.07      247.55      5.33 o 
  -1   0   5     1231.72     1286.23     23.90 o 
   0   0   5      723.49      688.63     16.45 o 
   1   0   5      152.47      156.41      6.74 o 
   2   0   5      314.73      261.76     10.38 o 
   3   0   5        4.38        5.11      1.19 o 
   4   0   5      211.46      217.08      7.18 o 
   5   0   5       26.22       24.07      5.33 o 
   6   0   5       47.56       44.90      5.63 o 
   7   0   5        1.09        2.64      2.50 o 
  -8   1   5       19.79       15.83      3.74 o 
  -7   1   5       25.55       30.67      4.21 o 
  -6   1   5       33.94       40.80      4.17 o 
  -5   1   5       73.79       85.45      5.24 o 
  -4   1   5       23.19       30.38      1.63 o 
  -3   1   5      215.07      215.45      4.97 o 
  -2   1   5      280.72      344.04      7.06 o 
  -1   1   5       84.08       76.97      2.94 o 
   0   1   5      118.08      165.81      4.16 o 
   1   1   5       59.94       60.20      2.50 o 
   2   1   5        0.04        2.51      0.89 o 
   3   1   5       10.99        9.17      1.42 o 
   4   1   5       17.07       18.68      2.69 o 
   5   1   5        1.10        1.01      1.27 o 
   6   1   5       49.02       42.26      5.74 o 
  -7   2   5       44.53       42.37      4.64 o 
  -6   2   5      192.39      181.70      9.06 o 
  -5   2   5      120.23      128.20      3.82 o 
  -4   2   5      640.69      703.08     14.10 o 
  -3   2   5      104.74      108.85      2.98 o 
  -2   2   5     2413.39     2546.52     57.24 o 
  -1   2   5      147.35      140.62      4.58 o 
   0   2   5     1699.99     1869.95     42.30 o 
   1   2   5       33.38       34.10      2.00 o 
   2   2   5      696.83      762.81     18.80 o 
   3   2   5       88.01       70.92      3.48 o 
   4   2   5       59.79       75.85      5.90 o 
   5   2   5       29.40       25.25      4.21 o 
   6   2   5       20.46       15.48      3.89 o 
  -6   3   5       11.47        8.52      2.64 o 
  -5   3   5       22.01       24.63      1.72 o 
  -4   3   5        2.37        2.27      0.73 o 
  -3   3   5      279.16      284.08      6.32 o 
  -2   3   5       64.47       58.48      5.71 o 
  -1   3   5      393.94      399.56     10.32 o 
   0   3   5       13.15       16.81      1.38 o 
   1   3   5       53.61       52.95      2.56 o 
   2   3   5      103.52       92.13      5.08 o 
   3   3   5        4.09        2.94      1.32 o 
   4   3   5        1.95        4.54      1.77 o 
   5   3   5        0.31        4.46      2.57 o 
   6   3   5        0.25        1.64      2.75 o 
  -8   4   5        1.78        6.31      2.60 o 
  -7   4   5       15.60       21.97      3.78 o 
  -6   4   5       15.73       25.24      2.61 o 
  -5   4   5       39.05       40.85      2.90 o 
  -4   4   5       72.58       59.32      6.53 o 
  -3   4   5       78.37       78.47      3.55 o 
  -2   4   5       14.57       12.38      1.56 o 
  -1   4   5       79.18       89.70     10.06 o 
   0   4   5        8.33        7.83      1.19 o 
   1   4   5        1.08        1.35      1.19 o 
   2   4   5        9.85       10.55      1.78 o 
   3   4   5       65.05       69.20      3.69 o 
   4   4   5        4.33        5.42      2.50 o 
   5   4   5        0.06        0.00      2.28 o 
  -8   5   5        2.88        5.60      2.92 o 
  -7   5   5       54.72       60.16      5.78 o 
  -6   5   5       69.09       74.68      3.93 o 
  -5   5   5       52.80       45.05      3.13 o 
  -4   5   5      541.30      512.86     13.73 o 
  -3   5   5        5.24        6.44      1.45 o 
  -2   5   5     1085.61     1070.30     25.78 o 
  -1   5   5        3.19        1.71      1.36 o 
   0   5   5      203.30      206.02      9.70 o 
   1   5   5      224.74      242.13      7.60 o 
   2   5   5       70.65       64.74      3.66 o 
   3   5   5       49.65       58.12      7.83 o 
   4   5   5       10.92        9.31      3.21 o 
  -6   6   5      205.31      197.35     10.24 o 
  -5   6   5       17.44       20.17      2.39 o 
  -4   6   5      414.97      390.28     11.12 o 
  -3   6   5        0.62        0.95      1.57 o 
  -2   6   5      532.46      536.11     14.32 o 
  -1   6   5        2.69        1.21      1.64 o 
   0   6   5      445.07      432.97     17.47 o 
   1   6   5       49.48       41.76      4.60 o 
   2   6   5       62.70       75.96      5.81 o 
  -7   7   5       41.48       42.79      5.24 o 
  -6   7   5        0.01        0.61      2.03 o 
  -5   7   5      400.13      389.93     17.01 o 
  -4   7   5       29.74       32.56      4.46 o 
  -3   7   5      714.28      658.46     25.25 o 
  -2   7   5       16.32       19.54      3.57 o 
  -1   7   5      821.61      872.47     31.63 o 
   0   7   5       66.08       66.65      6.06 o 
   1   7   5      550.62      584.11     22.97 o 
   2   7   5       61.25       65.37      6.13 o 
  -6   8   5       27.42       29.74      4.96 o 
  -5   8   5        8.68       11.13      3.28 o 
  -4   8   5        1.71        1.32      2.18 o 
  -3   8   5       71.05       78.67      6.31 o 
  -2   8   5       29.90       34.66      4.99 o 
  -1   8   5       55.86       76.82      6.92 o 
   0   8   5        8.82        6.35      3.07 o 
   1   8   5       41.13       44.43      5.63 o 
   2   8   5        0.62        0.00      2.57 o 
  -6   9   5        1.15        8.38      3.28 o 
  -5   9   5       34.20       36.23      5.38 o 
  -4   9   5        8.14       19.01      4.17 o 
  -3   9   5       31.72       37.05      5.42 o 
  -2   9   5        6.88        8.63      2.92 o 
  -1   9   5       36.02       45.47      5.96 o 
   0   9   5        9.23       13.94      3.82 o 
   1   9   5        2.24        5.49      3.25 o 
  -4  10   5        0.04        4.67      2.67 o 
  -3  10   5       24.30       30.60      5.14 o 
  -2  10   5        9.60        3.07      2.85 o 
  -1  10   5       19.61       19.40      4.46 o 
   0 -12   6        0.71        3.14      2.75 o 
   1 -12   6       46.78       41.87      5.81 o 
   2 -12   6        1.35        6.60      2.85 o 
   3 -12   6       45.40       58.17     17.47 o 
   4 -12   6       16.58       21.79      4.71 o 
   5 -12   6       18.48       23.89      5.31 o 
  -2 -11   6       11.49        7.85      3.25 o 
  -1 -11   6        7.76       14.30      3.96 o 
   0 -11   6        3.94        1.36      2.25 o 
   1 -11   6       57.20       64.37      6.49 o 
   2 -11   6        8.76       14.87      3.67 o 
   3 -11   6       13.93       15.34      2.91 o 
   4 -11   6        3.78       10.48      3.57 o 
   5 -11   6        6.77       13.80      4.03 o 
   6 -11   6        1.94        6.31      3.96 o 
  -3 -10   6       31.78       37.94      5.92 o 
  -2 -10   6        0.48        2.18      2.64 o 
  -1 -10   6      118.98      148.89      9.45 o 
   0 -10   6        1.29        1.68      2.03 o 
   1 -10   6       27.10       29.24      4.56 o 
   2 -10   6      250.62      239.09      8.56 o 
   3 -10   6       94.24       90.54      4.94 o 
   4 -10   6       65.09       67.76      6.92 o 
   5 -10   6        0.19        0.00      2.25 o 
   6 -10   6       26.69       16.80      4.60 o 
  -4  -9   6       64.83       67.47      7.49 o 
  -3  -9   6        0.30        0.00      1.82 o 
  -2  -9   6      101.01       94.79      7.38 o 
  -1  -9   6        0.78        0.00      1.85 o 
   0  -9   6       17.14       22.40      3.82 o 
   1  -9   6      201.17      215.42      7.56 o 
   2  -9   6      111.89       98.30      4.82 o 
   3  -9   6        1.41        3.30      1.54 o 
   4  -9   6        1.20        1.60      2.25 o 
   5  -9   6        9.82        8.95      3.17 o 
   6  -9   6        4.34        5.96      3.17 o 
   7  -9   6        4.73        5.03      3.14 o 
  -5  -8   6      126.82      127.71      9.66 o 
  -4  -8   6       83.73       95.15      7.77 o 
  -3  -8   6      455.90      434.90     19.11 o 
  -2  -8   6      190.72      173.07      9.77 o 
  -1  -8   6      712.50      711.14     27.10 o 
   0  -8   6      189.32      185.53      9.45 o 
   1  -8   6      344.63      344.57     19.08 o 
   2  -8   6      519.87      574.57     15.67 o 
   3  -8   6      285.81      302.59      9.78 o 
   4  -8   6       81.12       93.68      6.78 o 
   5  -8   6       18.22       23.93      4.35 o 
   6  -8   6       39.44       37.94      5.35 o 
   7  -8   6       17.73       22.50      4.81 o 
  -5  -7   6        3.11        0.00      1.82 o 
  -4  -7   6        9.56        6.24      2.89 o 
  -3  -7   6       22.68       37.59      5.03 o 
  -2  -7   6      105.06      106.99      6.92 o 
  -1  -7   6      277.62      256.16      7.69 o 
   0  -7   6      480.57      422.39     14.35 o 
   1  -7   6      279.35      258.49      8.03 o 
   2  -7   6      628.90      640.01     16.80 o 
   3  -7   6        0.02        2.39      1.53 o 
   4  -7   6      484.04      524.45     20.83 o 
   5  -7   6       15.61       20.04      3.74 o 
   6  -7   6       81.34       91.44      7.17 o 
   7  -7   6       20.87       24.11      4.56 o 
  -6  -6   6        0.16        0.64      2.43 o 
  -5  -6   6        3.29        5.10      2.50 o 
  -4  -6   6       48.28       48.14      5.31 o 
  -3  -6   6        7.67       10.27      2.92 o 
  -2  -6   6       19.74       18.76      1.93 o 
  -1  -6   6        7.60       10.61      1.08 o 
   0  -6   6      262.90      207.08      5.92 o 
   1  -6   6        0.60        0.53      0.80 o 
   2  -6   6       48.54       47.22      5.63 o 
   3  -6   6       42.37       36.77      4.07 o 
   4  -6   6       13.73       21.04      3.35 o 
   5  -6   6       27.00       35.34      4.60 o 
   6  -6   6        1.92        2.35      2.10 o 
   7  -6   6       10.33       13.87      3.60 o 
  -6  -5   6        5.74        5.74      2.89 o 
  -5  -5   6       92.66       84.20      6.56 o 
  -4  -5   6       52.94       60.77      5.56 o 
  -3  -5   6       26.67       35.34      4.03 o 
  -2  -5   6      587.51      586.87     19.70 o 
  -1  -5   6      248.71      246.81      5.67 o 
   0  -5   6      264.97      234.09      5.43 o 
   1  -5   6       51.98       65.54      2.99 o 
   2  -5   6        6.20        6.64      1.24 o 
   3  -5   6      122.77      103.92      6.10 o 
   4  -5   6       46.44       32.27      3.92 o 
   5  -5   6      320.12      346.21     14.84 o 
   6  -5   6        1.13        2.10      1.93 o 
   7  -5   6       20.42       19.11      3.82 o 
  -7  -4   6       16.07       16.87      4.17 o 
  -6  -4   6        3.22        4.07      2.39 o 
  -5  -4   6       86.04       95.29      6.70 o 
  -4  -4   6        4.71       10.56      2.64 o 
  -3  -4   6      521.97      546.52     20.72 o 
  -2  -4   6       43.69       48.09      1.80 o 
  -1  -4   6     1307.42     1553.88     29.09 o 
   0  -4   6       67.95       52.71      1.92 o 
   1  -4   6     1267.74     1498.31     34.67 o 
   2  -4   6       17.41       19.36      2.53 o 
   3  -4   6      381.32      412.11     15.83 o 
   4  -4   6      138.39      134.91      7.38 o 
   5  -4   6      182.31      170.79      8.99 o 
   6  -4   6        4.12        2.18      2.10 o 
   7  -4   6       11.12        7.42      2.92 o 
  -7  -3   6        7.87        6.60      2.64 o 
  -6  -3   6       53.93       35.73      4.64 o 
  -5  -3   6       24.61       21.29      3.53 o 
  -4  -3   6      196.77      208.48      9.95 o 
  -3  -3   6      232.68      244.57     10.59 o 
  -2  -3   6      441.41      466.47     12.08 o 
  -1  -3   6      504.03      611.91     12.05 o 
   0  -3   6      976.87     1063.92     20.24 o 
   1  -3   6      284.52      287.73     16.96 o 
   2  -3   6      173.11      195.82      8.52 o 
   3  -3   6      127.70      132.13      6.74 o 
   4  -3   6        1.51        0.00      1.36 o 
   5  -3   6      199.26      169.82      8.77 o 
   6  -3   6        6.97       10.09      2.71 o 
   7  -3   6        8.92        5.96      2.53 o 
  -7  -2   6       20.49       21.93      4.21 o 
  -6  -2   6        1.21        3.25      2.10 o 
  -5  -2   6       49.23       58.95      4.71 o 
  -4  -2   6       82.60       74.93      4.85 o 
  -3  -2   6       70.68       67.29      2.07 o 
  -2  -2   6      709.78      706.98     13.78 o 
  -1  -2   6      102.11      113.72      2.97 o 
   0  -2   6      112.24      102.77      4.79 o 
   1  -2   6      439.53      397.42     14.41 o 
   2  -2   6      240.02      286.05     11.34 o 
   3  -2   6      255.05      265.29     11.09 o 
   4  -2   6        3.14        1.96      1.60 o 
   5  -2   6       67.55       69.61      5.21 o 
   6  -2   6        8.47       10.92      4.87 o 
   7  -2   6       14.33       18.97      3.96 o 
  -8  -1   6        3.44        4.24      2.78 o 
  -7  -1   6        0.30        0.00      1.82 o 
  -6  -1   6       30.90       36.62      4.28 o 
  -5  -1   6        5.42        5.74      1.89 o 
  -4  -1   6       14.48       15.73      2.39 o 
  -3  -1   6       16.81       16.10      1.06 o 
  -2  -1   6      193.13      207.02      5.01 o 
  -1  -1   6     2013.83     1990.55     36.72 o 
   0  -1   6      164.17      170.87      5.16 o 
   1  -1   6      477.74      406.01     14.76 o 
   2  -1   6      387.19      419.10     15.48 o 
   3  -1   6      574.49      563.42     20.33 o 
   4  -1   6       94.90       96.50      5.87 o 
   5  -1   6       20.95       23.09      2.71 o 
   6  -1   6       26.92       24.96      4.35 o 
   7  -1   6        0.21        0.00      1.75 o 
  -8   0   6        0.78        0.43      2.03 o 
  -7   0   6        1.45        4.03      2.28 o 
  -6   0   6        0.93        0.21      1.53 o 
  -5   0   6       22.26       22.25      2.96 o 
  -4   0   6       24.92       23.82      1.42 o 
  -3   0   6      124.51      109.52      3.08 o 
  -2   0   6        8.98       12.17      0.90 o 
  -1   0   6      198.27      137.29      3.28 o 
   0   0   6     1026.17     1006.59     23.70 o 
   1   0   6      349.83      335.01     12.73 o 
   2   0   6        3.41        6.06      1.75 o 
   3   0   6       13.07       13.00      1.71 o 
   4   0   6       44.08       38.72      2.95 o 
   5   0   6        0.30        2.78      1.84 o 
   6   0   6        0.71        0.82      2.21 o 
  -7   1   6        8.31        6.74      2.67 o 
  -6   1   6        6.15        5.03      2.00 o 
  -5   1   6       26.23       27.48      3.46 o 
  -4   1   6       21.41       23.65      1.59 o 
  -3   1   6       29.23       32.88      1.51 o 
  -2   1   6      373.11      428.84      8.68 o 
  -1   1   6       41.19       25.42      1.85 o 
   0   1   6     1238.42     1324.52     25.01 o 
   1   1   6       47.05       62.78      4.62 o 
   2   1   6     1024.24     1142.13     27.14 o 
   3   1   6        9.37       10.35      1.73 o 
   4   1   6      354.00      355.77     10.68 o 
   5   1   6        3.57        4.48      2.91 o 
   6   1   6       58.32       51.75      6.38 o 
  -6   2   6      109.56      136.41      8.20 o 
  -5   2   6        1.78        1.85      1.36 o 
  -4   2   6      715.72      794.22     19.57 o 
  -3   2   6        4.54        5.21      1.13 o 
  -2   2   6      874.92     1087.47     25.65 o 
  -1   2   6        0.52        0.15      0.75 o 
   0   2   6      319.12      407.51     10.31 o 
   1   2   6       52.03       45.31      2.33 o 
   2   2   6      103.03      102.60      4.14 o 
   3   2   6       24.07       26.11      2.47 o 
   4   2   6       23.37       21.97      2.80 o 
   5   2   6        3.61        1.25      2.25 o 
   6   2   6        3.58        6.03      3.25 o 
  -8   3   6        0.34        4.78      2.78 o 
  -7   3   6       12.07       18.83      3.71 o 
  -6   3   6       10.85        7.99      2.67 o 
  -5   3   6       42.97       46.23      3.04 o 
  -4   3   6       11.78       13.31      1.75 o 
  -3   3   6      590.45      563.72     14.52 o 
  -2   3   6      127.29      125.74      4.55 o 
  -1   3   6      407.89      384.96     10.50 o 
   0   3   6      142.76      137.35      4.42 o 
   1   3   6       72.72       69.18      3.11 o 
   2   3   6       60.84       67.82      3.38 o 
   3   3   6       17.34       16.34      2.22 o 
   4   3   6       18.57       19.49      2.53 o 
   5   3   6        1.55        0.00      2.32 o 
  -8   4   6        5.06       10.06      3.53 o 
  -7   4   6        7.26        9.84      3.07 o 
  -6   4   6        0.03        0.00      1.82 o 
  -5   4   6      181.58      183.92      6.50 o 
  -4   4   6        0.31        1.06      1.13 o 
  -3   4   6      419.39      424.66     11.59 o 
  -2   4   6       99.78       88.99      3.82 o 
  -1   4   6       81.43       84.48      3.81 o 
   0   4   6      265.60      246.28     10.91 o 
   1   4   6        4.85        6.60      2.21 o 
   2   4   6      378.20      375.41     20.24 o 
   3   4   6        4.34        2.74      2.50 o 
   4   4   6       45.31       43.22      5.17 o 
   5   4   6        9.51       14.26      3.82 o 
  -7   5   6        0.05        0.75      2.28 o 
  -6   5   6        0.40        0.88      1.27 o 
  -5   5   6        2.67        4.85      1.43 o 
  -4   5   6       37.58       33.33      2.77 o 
  -3   5   6        0.18        1.02      1.10 o 
  -2   5   6      160.26      170.95      6.06 o 
  -1   5   6        3.12        7.13      2.21 o 
   0   5   6       24.91       25.96      3.64 o 
   1   5   6        1.47        0.82      1.60 o 
   2   5   6       13.45       13.34      3.07 o 
   3   5   6        5.64        8.20      2.67 o 
  -6   6   6       17.18       17.69      3.71 o 
  -5   6   6        0.08        2.53      1.42 o 
  -4   6   6        5.91        9.64      1.79 o 
  -3   6   6        1.77        1.24      1.30 o 
  -2   6   6       10.28        9.31      1.87 o 
  -1   6   6      129.44      131.31      7.88 o 
   0   6   6       11.34        5.28      2.39 o 
   1   6   6      184.92      194.86     10.20 o 
   2   6   6       28.45       29.64      4.42 o 
   3   6   6      158.36      177.74     10.13 o 
  -6   7   6        1.47        0.00      1.78 o 
  -5   7   6       54.52       48.36      5.56 o 
  -4   7   6        4.91        4.39      2.03 o 
  -3   7   6      115.17      120.75      7.92 o 
  -2   7   6       43.83       53.81      5.74 o 
  -1   7   6      171.65      174.00      9.81 o 
   0   7   6       18.93       22.57      3.96 o 
   1   7   6       43.98       46.47      5.56 o 
   2   7   6       15.22       19.94      4.03 o 
  -6   8   6        0.94        0.00      1.78 o 
  -5   8   6       10.09       15.30      3.57 o 
  -4   8   6        2.26        0.00      1.57 o 
  -3   8   6        0.08        3.57      2.25 o 
  -2   8   6        4.69        8.31      2.82 o 
  -1   8   6       15.01       21.36      4.17 o 
   0   8   6        9.06       16.51      3.78 o 
   1   8   6        8.12       11.63      3.46 o 
  -5   9   6        7.96        8.10      3.14 o 
  -4   9   6       12.76       10.59      3.14 o 
  -3   9   6        0.13        3.21      2.85 o 
  -2   9   6       36.12       40.05      5.78 o 
  -1   9   6        0.01        0.00      2.28 o 
   0   9   6        7.15        7.20      3.32 o 
   0 -12   7       13.59       14.44      3.74 o 
   1 -12   7        3.32        1.71      1.89 o 
   2 -12   7        8.19       18.26      3.32 o 
   3 -12   7        7.81        7.82      2.26 o 
   4 -12   7        0.08        1.53      2.50 o 
  -2 -11   7       22.39       29.74      5.38 o 
  -1 -11   7        0.20        0.75      2.39 o 
   0 -11   7        8.83        8.06      3.21 o 
   1 -11   7       68.11       65.12      6.88 o 
   2 -11   7       27.42       32.15      4.56 o 
   3 -11   7       65.00       61.38      4.66 o 
   4 -11   7        0.07        1.36      2.60 o 
   5 -11   7       35.82       39.30      6.03 o 
  -3 -10   7        9.33       13.62      3.96 o 
  -2 -10   7       16.73       26.89      5.03 o 
  -1 -10   7        0.54        1.14      2.18 o 
   0 -10   7        2.25        2.64      2.25 o 
   1 -10   7       56.31       61.40      5.96 o 
   2 -10   7       26.98       26.94      3.35 o 
   3 -10   7        2.46        2.96      2.10 o 
   4 -10   7        0.12        0.53      2.18 o 
   5 -10   7        0.02        0.00      2.39 o 
   6 -10   7        0.04        0.00      2.85 o 
  -4  -9   7       13.48       15.44      4.35 o 
  -3  -9   7       72.75       69.79      7.06 o 
  -2  -9   7       26.94       25.39      4.64 o 
  -1  -9   7      163.09      165.65      9.84 o 
   0  -9   7      295.25      271.89      8.77 o 
   1  -9   7      892.96      888.22     22.80 o 
   2  -9   7      116.58      124.89      5.54 o 
   3  -9   7      345.80      350.06     11.20 o 
   4  -9   7      286.30      301.59     14.59 o 
   5  -9   7      175.51      176.38     10.73 o 
   6  -9   7      118.72      127.81      9.20 o 
  -5  -8   7      180.71      159.62     10.88 o 
  -4  -8   7       42.74       43.58      6.10 o 
  -3  -8   7      322.23      323.67     15.44 o 
  -2  -8   7      121.69      126.46      8.13 o 
  -1  -8   7      305.18      294.32     13.69 o 
   0  -8   7      418.61      404.05     11.45 o 
   1  -8   7      565.29      521.60     14.32 o 
   2  -8   7       12.63        8.72      1.79 o 
   3  -8   7      140.57      122.73      5.49 o 
   4  -8   7        0.02        0.53      1.96 o 
   5  -8   7       90.50      102.42      7.49 o 
   6  -8   7       19.54       32.42      5.35 o 
   7  -8   7       24.94       24.71      4.96 o 
  -5  -7   7       72.97       71.11      7.13 o 
  -4  -7   7        4.54        4.71      2.67 o 
  -3  -7   7       96.04      108.38      7.52 o 
  -2  -7   7        5.36        5.85      2.32 o 
  -1  -7   7       95.68       77.90      3.55 o 
   0  -7   7       31.87       33.10      2.51 o 
   1  -7   7       68.59       65.47      3.36 o 
   2  -7   7       36.75       49.95      3.33 o 
   3  -7   7        4.30        2.00      1.82 o 
   4  -7   7       17.25       20.58      3.64 o 
   5  -7   7       15.24       20.04      3.89 o 
   6  -7   7        0.33        2.28      2.14 o 
   7  -7   7       17.12       21.83      4.56 o 
  -6  -6   7       33.74       11.66      3.60 o 
  -5  -6   7       13.65        9.02      2.96 o 
  -4  -6   7       27.57       25.85      4.24 o 
  -3  -6   7       36.67       45.72      5.06 o 
  -2  -6   7      121.59      111.28      5.65 o 
  -1  -6   7       65.95       50.66      2.10 o 
   0  -6   7       42.92       39.36      1.96 o 
   1  -6   7      238.21      238.95      7.42 o 
   2  -6   7       25.34       21.31      5.33 o 
   3  -6   7        9.81       15.80      2.85 o 
   4  -6   7       43.86       37.73      4.49 o 
   5  -6   7       27.56       24.50      4.03 o 
   6  -6   7        8.21        9.91      3.00 o 
   7  -6   7        0.10        2.43      2.60 o 
  -6  -5   7        1.73        0.25      2.21 o 
  -5  -5   7        4.78        6.21      2.67 o 
  -4  -5   7       28.01       32.10      4.24 o 
  -3  -5   7        0.85        0.00      0.86 o 
  -2  -5   7       63.34       57.55      3.00 o 
  -1  -5   7       91.62       71.70      2.63 o 
   0  -5   7      666.43      644.52     13.01 o 
   1  -5   7       15.55       16.89      1.74 o 
   2  -5   7       79.12       69.43      4.64 o 
   3  -5   7       33.82       45.65      4.32 o 
   4  -5   7       74.21       66.76      5.06 o 
   5  -5   7       26.84       39.16      4.74 o 
   6  -5   7       10.65       14.34      3.32 o 
   7  -5   7        1.27        0.00      2.10 o 
  -7  -4   7        2.46        5.88      2.89 o 
  -6  -4   7       16.84       16.69      3.60 o 
  -5  -4   7        6.50        4.49      2.14 o 
  -4  -4   7        5.78       10.20      2.64 o 
  -3  -4   7        0.91        1.27      0.95 o 
  -2  -4   7       29.78       26.60      1.42 o 
  -1  -4   7       39.77       81.90      2.58 o 
   0  -4   7      186.55      211.75      5.53 o 
   1  -4   7       49.82       88.15      3.74 o 
   2  -4   7       42.85       43.19      3.46 o 
   3  -4   7      373.16      351.31     14.23 o 
   4  -4   7      426.97      425.84     16.98 o 
   5  -4   7       32.51       33.74      4.28 o 
   6  -4   7       12.66       11.70      3.10 o 
   7  -4   7       67.69       50.11      5.71 o 
  -7  -3   7       18.12       18.76      3.92 o 
  -6  -3   7       37.90       34.59      4.60 o 
  -5  -3   7      135.41      147.21      8.31 o 
  -4  -3   7       67.52       73.89      5.21 o 
  -3  -3   7      479.88      541.71     14.30 o 
  -2  -3   7      247.97      281.34      6.24 o 
  -1  -3   7      757.70      747.39     14.66 o 
   0  -3   7        0.93        8.15      1.79 o 
   1  -3   7      358.42      353.34     13.34 o 
   2  -3   7        6.47       15.01      2.39 o 
   3  -3   7      256.44      267.75     11.41 o 
   4  -3   7       80.69       67.83      4.99 o 
   5  -3   7       11.42       15.51      3.25 o 
   6  -3   7        7.16        4.35      2.67 o 
   7  -3   7        1.23        6.17      2.57 o 
  -7  -2   7        1.03        0.32      1.78 o 
  -6  -2   7        0.14        0.00      1.43 o 
  -5  -2   7        4.55        7.88      2.32 o 
  -4  -2   7        0.06        0.76      1.37 o 
  -3  -2   7       76.95       75.96      2.38 o 
  -2  -2   7      452.31      464.75      9.56 o 
  -1  -2   7       25.79       18.01      1.21 o 
   0  -2   7      192.45      159.40      4.01 o 
   1  -2   7      449.78      487.71     17.58 o 
   2  -2   7      145.89      140.04      6.99 o 
   3  -2   7      103.21      106.42      6.13 o 
   4  -2   7       80.79       74.57      5.28 o 
   5  -2   7       29.23       31.28      4.14 o 
   6  -2   7        0.65        3.25      1.62 o 
   7  -2   7        6.28       11.16      3.21 o 
  -7  -1   7       13.07       11.59      3.10 o 
  -6  -1   7        4.48        3.42      2.00 o 
  -5  -1   7       34.39       35.92      5.83 o 
  -4  -1   7        0.63        1.80      1.03 o 
  -3  -1   7      228.55      259.43      5.91 o 
  -2  -1   7      479.18      466.51      9.54 o 
  -1  -1   7      574.75      643.96     12.71 o 
   0  -1   7      105.60       63.87      2.82 o 
   1  -1   7        8.91        9.77      1.89 o 
   2  -1   7        6.57        3.99      1.53 o 
   3  -1   7        9.81       16.94      2.89 o 
   4  -1   7        9.19       12.31      2.01 o 
   5  -1   7        1.86        4.68      1.69 o 
   6  -1   7        0.03        0.99      1.49 o 
  -6   0   7       11.62       12.38      3.57 o 
  -5   0   7       74.39       77.11      3.74 o 
  -4   0   7       71.97       70.74      3.60 o 
  -3   0   7        0.02        0.32      0.75 o 
  -2   0   7     2276.14     2463.90     45.43 o 
  -1   0   7       19.81       24.87      1.90 o 
   0   0   7     1005.54      919.01     30.74 o 
   1   0   7      235.74      232.05      9.84 o 
   3   0   7       15.26       20.47      2.67 o 
   4   0   7        9.32       12.18      2.06 o 
   5   0   7       24.53       20.32      5.67 o 
   6   0   7        0.65        3.00      2.75 o 
  -8   1   7        2.30       11.66      3.60 o 
  -7   1   7        0.02        1.53      2.10 o 
  -6   1   7        8.74        6.95      2.71 o 
  -5   1   7        6.30        6.53      2.25 o 
  -4   1   7       73.27       85.71      6.45 o 
  -3   1   7       29.59       31.22      2.32 o 
  -2   1   7      267.24      274.10      8.45 o 
  -1   1   7      370.09      382.26     10.31 o 
   0   1   7      696.05      687.96     13.72 o 
   1   1   7       83.13       80.83      3.25 o 
   2   1   7      426.69      451.32     12.09 o 
   3   1   7      171.82      190.87      6.61 o 
   4   1   7      171.74      191.36      7.04 o 
   5   1   7       15.89       17.10      2.56 o 
   6   1   7       42.58       47.07      6.17 o 
  -8   2   7        6.78        4.78      2.78 o 
  -7   2   7       12.64        9.88      2.96 o 
  -6   2   7       22.07       23.32      3.85 o 
  -5   2   7       11.71       10.77      2.67 o 
  -4   2   7      253.01      243.28      8.08 o 
  -3   2   7      132.19      137.55      4.95 o 
  -2   2   7      293.26      267.25     13.43 o 
  -1   2   7     1240.39     1262.68     29.84 o 
   0   2   7        0.18        4.21      1.50 o 
   1   2   7      793.63      832.61     20.26 o 
   2   2   7       49.38       54.69      3.00 o 
   3   2   7      320.45      326.94      9.90 o 
   4   2   7       80.16       76.21      4.20 o 
   5   2   7       17.67       17.05      3.92 o 
  -8   3   7        1.30        2.43      2.92 o 
  -7   3   7        0.00        0.64      1.82 o 
  -6   3   7       19.45       19.33      3.67 o 
  -5   3   7       11.36       13.88      1.95 o 
  -4   3   7       20.28       21.26      2.26 o 
  -3   3   7       52.28       44.11      2.89 o 
  -2   3   7      214.46      200.62      6.56 o 
  -1   3   7      122.22      120.20      4.68 o 
   0   3   7       26.16       33.06      3.71 o 
   1   3   7      254.56      290.68     12.59 o 
   2   3   7       74.07       69.69      4.32 o 
   3   3   7       35.92       37.25      4.08 o 
   4   3   7        5.61        8.01      2.23 o 
   5   3   7       18.20       26.50      4.92 o 
  -7   4   7        1.73        2.00      2.14 o 
  -6   4   7        2.33        1.28      1.96 o 
  -5   4   7       15.96       15.87      2.14 o 
  -4   4   7       80.90       86.79      4.15 o 
  -3   4   7       10.68       10.20      1.72 o 
  -2   4   7       24.14       20.97      2.28 o 
  -1   4   7       16.78       16.84      2.94 o 
   0   4   7       16.73       14.55      2.85 o 
   1   4   7       25.18       22.90      3.67 o 
   2   4   7       59.50       56.95      5.31 o 
   3   4   7        5.23        5.96      2.60 o 
  -7   5   7        1.30        4.49      2.57 o 
  -6   5   7       29.73       38.44      3.41 o 
  -5   5   7        0.67        0.00      1.41 o 
  -4   5   7      144.78      149.29      7.97 o 
  -3   5   7       76.52       68.26     10.66 o 
  -2   5   7      145.61      130.02      5.28 o 
  -1   5   7      160.03      154.42      8.49 o 
   0   5   7       18.39       17.94      3.28 o 
   1   5   7      312.89      326.52     14.37 o 
   2   5   7       13.50       11.45      2.82 o 
   3   5   7       15.53       17.58      3.82 o 
  -6   6   7       15.03       23.64      4.24 o 
  -5   6   7        0.91        0.00      1.50 o 
  -4   6   7        8.31       16.43      2.37 o 
  -3   6   7      134.76      133.29      5.49 o 
  -2   6   7       21.66       19.49      2.43 o 
  -1   6   7      125.65      108.38      7.24 o 
   0   6   7        0.92        1.18      1.78 o 
   1   6   7       72.67       76.00      6.03 o 
   2   6   7       34.87       43.83      5.49 o 
   3   6   7       47.39       54.71      6.28 o 
  -6   7   7        1.59        4.92      2.75 o 
  -5   7   7       95.98       95.50      7.24 o 
  -4   7   7       18.39       19.51      3.82 o 
  -3   7   7      101.28      106.13      7.60 o 
  -2   7   7       16.53       13.23      3.39 o 
  -1   7   7      119.07      130.17      8.45 o 
   0   7   7       20.36       17.44      3.82 o 
   1   7   7       12.72       24.00      4.64 o 
   2   7   7       28.50       40.55      5.78 o 
  -6   8   7       19.47       34.20      5.53 o 
  -5   8   7        1.59        4.99      2.64 o 
  -4   8   7        0.94        2.28      2.43 o 
  -3   8   7       31.06       40.98      5.56 o 
  -2   8   7        0.07        2.10      2.14 o 
  -1   8   7        6.20       10.13      3.39 o 
   0   8   7       29.84       32.06      5.31 o 
   1   8   7        8.87        8.13      3.53 o 
  -4   9   7        0.77        1.32      2.57 o 
  -3   9   7       10.98       11.41      3.17 o 
  -2   9   7       32.00       33.09      5.63 o 
  -1   9   7       23.86       20.36      4.81 o 
   0 -12   8        0.20        2.32      2.32 o 
   1 -12   8       26.14       23.68      4.71 o 
   2 -12   8        6.66        9.79      2.46 o 
   3 -12   8       24.25       29.38      3.67 o 
   4 -12   8        6.27        3.42      3.00 o 
  -2 -11   8        0.27        6.35      3.17 o 
  -1 -11   8       13.69       22.15      4.64 o 
   0 -11   8        2.57        2.50      2.53 o 
   1 -11   8       17.16       21.63      2.89 o 
   2 -11   8        0.92        0.26      1.45 o 
   3 -11   8       11.87       10.48      2.43 o 
   4 -11   8       12.46       14.59      4.07 o 
   5 -11   8       12.31        9.49      3.99 o 
  -3 -10   8       57.89       68.54      7.63 o 
  -2 -10   8       15.32       10.95      3.53 o 
  -1 -10   8       40.28       41.23      5.63 o 
   0 -10   8      116.96      100.89      7.45 o 
   1 -10   8       22.23       29.54      3.09 o 
   2 -10   8      129.87      126.68      5.84 o 
   3 -10   8        4.34        8.86      2.17 o 
   4 -10   8       44.77       43.51      5.85 o 
   5 -10   8       46.26       38.87      5.78 o 
   6 -10   8        5.37        4.14      3.28 o 
  -4  -9   8        8.54        8.10      3.57 o 
  -3  -9   8       47.73       51.46      6.31 o 
  -2  -9   8      126.76      118.36      8.24 o 
  -1  -9   8      202.57      203.81     11.09 o 
   0  -9   8      280.15      263.54     10.75 o 
   1  -9   8      158.66      165.50      6.46 o 
   2  -9   8      611.66      617.60     17.14 o 
   3  -9   8      132.69      133.62      6.11 o 
   4  -9   8      476.37      468.10     20.15 o 
   5  -9   8       99.67       96.72      7.67 o 
   6  -9   8      153.28      165.54     11.02 o 
  -5  -8   8       29.70       35.31      6.42 o 
  -4  -8   8        1.89        2.43      3.03 o 
  -3  -8   8      106.53      101.67      7.56 o 
  -2  -8   8        4.38        4.67      2.43 o 
  -1  -8   8      495.54      482.33     19.86 o 
   0  -8   8       56.24       54.18      3.28 o 
   1  -8   8      576.08      540.94     14.85 o 
   2  -8   8        1.95        2.75      1.42 o 
   3  -8   8      571.68      587.32     22.93 o 
   4  -8   8        7.72        4.56      2.67 o 
   5  -8   8      370.39      369.74     17.12 o 
   6  -8   8        5.35       13.94      3.82 o 
   7  -8   8      132.93      164.79     10.91 o 
  -5  -7   8       24.54       17.97      4.28 o 
  -4  -7   8       15.65       16.61      2.44 o 
  -3  -7   8       60.05       57.14      3.58 o 
  -2  -7   8      180.53      192.11     10.16 o 
  -1  -7   8      145.62      150.78      5.40 o 
   0  -7   8      290.67      288.82      8.69 o 
   1  -7   8       14.05       13.23      1.88 o 
   2  -7   8      168.57      166.53      6.21 o 
   3  -7   8       27.32       24.04      3.71 o 
   4  -7   8       95.59      108.70      7.42 o 
   5  -7   8       31.87       45.33      5.53 o 
   6  -7   8        6.53        9.02      3.03 o 
   7  -7   8        6.46        8.38      3.64 o 
  -6  -6   8        1.58        2.00      2.67 o 
  -5  -6   8       17.70       16.33      3.67 o 
  -4  -6   8        6.04        5.60      1.62 o 
  -3  -6   8       29.30       31.54      3.35 o 
  -2  -6   8       23.04       16.99      2.23 o 
  -1  -6   8       25.98       29.94      2.53 o 
   0  -6   8      115.84      106.56      9.61 o 
   1  -6   8       22.16       20.05      2.16 o 
   2  -6   8      164.17      171.53     12.98 o 
   3  -6   8        3.10        1.75      1.64 o 
   4  -6   8        6.97       10.59      2.71 o 
   5  -6   8       35.92       41.58      5.06 o 
   6  -6   8        0.17        0.00      1.71 o 
   7  -6   8        5.23       12.37      3.89 o 
  -6  -5   8        0.41        0.43      2.28 o 
  -5  -5   8        0.34        1.53      1.78 o 
  -4  -5   8       68.84       83.26      7.76 o 
  -3  -5   8       12.14        9.23      1.70 o 
  -2  -5   8      316.57      308.87     28.08 o 
  -1  -5   8      119.89      120.44      3.99 o 
   0  -5   8      584.17      609.55     12.53 o 
   1  -5   8       31.98       31.04      1.83 o 
   2  -5   8        1.81        1.50      1.21 o 
   3  -5   8      120.91      135.23      7.56 o 
   4  -5   8        1.56        0.00      1.43 o 
   5  -5   8        4.88        7.06      2.50 o 
   6  -5   8       35.74       36.38      5.03 o 
   7  -5   8        0.05        0.00      2.64 o 
  -7  -4   8        0.10        0.43      2.32 o 
  -6  -4   8       24.25       34.09      4.81 o 
  -5  -4   8        2.54        5.10      2.25 o 
  -4  -4   8      150.19      168.55     13.44 o 
  -3  -4   8       46.35       47.22      3.98 o 
  -2  -4   8      317.80      299.75      6.79 o 
  -1  -4   8      387.97      426.52      9.08 o 
   0  -4   8       62.53       53.92      2.15 o 
   1  -4   8     1554.56     1729.32     32.72 o 
   2  -4   8       71.75       77.78      5.03 o 
   3  -4   8      512.08      537.18     20.22 o 
   4  -4   8       12.73       15.30      3.14 o 
   5  -4   8      342.68      313.26     14.12 o 
   6  -4   8        0.53        0.82      2.21 o 
   7  -4   8       53.26       53.47      4.27 o 
  -7  -3   8        4.83        4.35      2.50 o 
  -6  -3   8        2.57        0.00      1.93 o 
  -5  -3   8       24.77       20.52      2.48 o 
  -4  -3   8        0.02        1.03      1.12 o 
  -3  -3   8        7.31        7.66      1.52 o 
  -2  -3   8        6.18        4.89      0.80 o 
  -1  -3   8        7.93       11.18      1.22 o 
   0  -3   8       51.28       72.86      2.78 o 
   1  -3   8       49.93       71.61      4.53 o 
   2  -3   8      132.80      128.42      6.78 o 
   3  -3   8        0.46        0.39      1.46 o 
   4  -3   8       19.48       25.39      3.67 o 
   5  -3   8       30.01       30.06      4.35 o 
   6  -3   8       35.85       27.00      4.42 o 
   7  -3   8        9.23       11.95      3.39 o 
  -7  -2   8        1.59        0.96      2.14 o 
  -6  -2   8        2.54        3.51      1.51 o 
  -5  -2   8       31.93       33.16      2.92 o 
  -4  -2   8       37.38       40.60      2.89 o 
  -3  -2   8       31.05       32.91      1.67 o 
  -2  -2   8       71.76       74.46      2.48 o 
  -1  -2   8     1055.18     1083.59     20.82 o 
   0  -2   8      189.20      221.86     15.25 o 
   1  -2   8      529.63      448.06     16.69 o 
   2  -2   8       52.72       55.42      4.17 o 
   3  -2   8      150.28      165.12      8.49 o 
   4  -2   8       78.20       76.78      5.71 o 
   5  -2   8       18.85       20.90      3.78 o 
   6  -2   8       13.23       15.81      2.64 o 
  -7  -1   8        0.21        3.10      2.10 o 
  -6  -1   8       70.40       79.85      7.54 o 
  -5  -1   8        2.70        2.37      1.24 o 
  -4  -1   8       53.85       60.59      7.49 o 
  -3  -1   8      111.87      126.71      3.55 o 
  -2  -1   8      415.09      419.45      8.82 o 
  -1  -1   8       36.10       27.42      2.18 o 
   0  -1   8      196.29      179.10      8.42 o 
   1  -1   8      145.04      122.50      6.35 o 
   2  -1   8      188.29      176.49      8.56 o 
   3  -1   8       63.54       60.09      5.10 o 
   4  -1   8      162.20      154.06      6.06 o 
   5  -1   8        2.69        2.14      1.46 o 
   6  -1   8       14.99       18.47      2.77 o 
  -7   0   8        0.23        0.00      2.03 o 
  -6   0   8        1.01        3.82      2.10 o 
  -5   0   8       30.88       32.13      4.35 o 
  -4   0   8       17.66       19.01      3.17 o 
  -3   0   8        0.03        0.86      0.74 o 
  -2   0   8      356.60      371.71     21.70 o 
  -1   0   8      206.43      140.44      4.93 o 
   0   0   8      333.50      301.20      8.74 o 
   1   0   8       18.93       17.47      2.78 o 
   2   0   8       98.43      102.39      4.21 o 
   3   0   8        8.73       10.87      1.86 o 
   4   0   8        1.40        0.38      1.84 o 
   5   0   8       22.73       20.17      2.82 o 
   6   0   8        3.53        2.00      2.82 o 
  -7   1   8        0.25        0.57      2.35 o 
  -6   1   8       14.85       15.76      3.32 o 
  -5   1   8       25.12       23.64      3.85 o 
  -4   1   8        0.01        0.89      0.90 o 
  -3   1   8      308.17      329.17      9.39 o 
  -2   1   8       38.38       30.21      2.34 o 
  -1   1   8      142.81      121.56      4.62 o 
   0   1   8      265.43      194.41     15.60 o 
   1   1   8       16.20       19.78      1.79 o 
   2   1   8      110.08      122.79      4.79 o 
   3   1   8       17.14       15.66      2.14 o 
   4   1   8       24.92       21.79      2.67 o 
   5   1   8        2.73        4.73      1.94 o 
  -7   2   8        0.78        0.04      2.10 o 
  -6   2   8        8.76        9.09      2.75 o 
  -5   2   8        3.51        8.77      2.67 o 
  -4   2   8       30.22       33.64      2.66 o 
  -3   2   8       56.52       60.88      3.16 o 
  -2   2   8       31.82       31.79      2.53 o 
  -1   2   8       11.15        5.32      1.29 o 
   0   2   8        0.02        0.00      1.14 o 
   1   2   8       78.64       88.76      5.88 o 
   2   2   8        7.43       15.44      3.07 o 
   3   2   8        6.89       10.82      2.87 o 
   4   2   8        3.14        5.17      1.73 o 
   5   2   8        0.34        0.00      2.57 o 
  -7   3   8       15.57       19.61      4.24 o 
  -6   3   8        8.61        9.27      2.92 o 
  -5   3   8      102.50      102.72      4.78 o 
  -4   3   8        5.95        4.55      1.44 o 
  -3   3   8      183.45      203.70      6.88 o 
  -2   3   8      123.35      122.21      4.92 o 
  -1   3   8      226.42      213.58     11.27 o 
   0   3   8       24.46       20.61      3.28 o 
   1   3   8        3.37        1.46      1.64 o 
   2   3   8      113.60       99.57      6.70 o 
   3   3   8        0.85        0.00      1.93 o 
   4   3   8        1.37        2.10      2.67 o 
  -7   4   8        6.92        7.99      3.14 o 
  -6   4   8        0.01        2.03      2.14 o 
  -5   4   8       77.46       82.04      4.25 o 
  -4   4   8       15.96       13.45      2.53 o 
  -3   4   8      426.82      418.91     14.75 o 
  -2   4   8       26.83       20.48      2.38 o 
  -1   4   8      153.83      138.65      5.57 o 
   0   4   8      150.85      142.01      8.13 o 
   1   4   8      117.28      102.74      6.81 o 
   2   4   8        4.38        7.45      2.57 o 
   3   4   8       17.45       12.20      3.42 o 
   4   4   8        4.94        7.03      3.07 o 
  -7   5   8        7.78        4.99      2.85 o 
  -6   5   8        0.79        1.37      1.52 o 
  -5   5   8       15.51       17.31      2.39 o 
  -4   5   8       58.99       59.50      4.97 o 
  -3   5   8       26.92       29.29      2.88 o 
  -2   5   8      153.41      136.96     11.14 o 
  -1   5   8       21.11       20.36      3.64 o 
   0   5   8       19.77       19.22      3.64 o 
   1   5   8       40.41       48.14      5.42 o 
   2   5   8       42.04       42.05      5.21 o 
   3   5   8        2.03        0.00      2.21 o 
  -6   6   8        2.61        0.32      2.18 o 
  -5   6   8       27.53       23.00      3.92 o 
  -4   6   8        5.69        5.30      1.76 o 
  -3   6   8        1.24        0.98      1.39 o 
  -2   6   8       48.74       44.85      3.59 o 
  -1   6   8        1.33        1.28      1.96 o 
   0   6   8       55.03       45.75      5.35 o 
   1   6   8        0.06        1.39      2.00 o 
   2   6   8        0.11        0.00      1.89 o 
  -6   7   8        0.02        0.00      1.93 o 
  -5   7   8        4.56        5.17      2.53 o 
  -4   7   8       64.92       68.54      6.99 o 
  -3   7   8       39.47       46.22      5.78 o 
  -2   7   8       39.84       31.85      4.99 o 
  -1   7   8        9.90       12.52      3.32 o 
   0   7   8       26.80       29.88      4.99 o 
   1   7   8        0.06        0.00      2.53 o 
  -5   8   8       11.65        6.85      2.89 o 
  -4   8   8        2.07        4.53      2.32 o 
  -3   8   8        6.54        5.14      3.07 o 
  -2   8   8        7.25        3.28      2.67 o 
  -1   8   8        5.67        7.06      3.39 o 
   0   8   8        0.04        2.92      3.10 o 
   0 -12   9        3.00       10.59      3.35 o 
   1 -12   9        0.52        0.36      2.18 o 
   2 -12   9        0.65        1.16      1.70 o 
   3 -12   9        7.76       12.67      3.17 o 
   4 -12   9        1.22        3.32      3.17 o 
  -2 -11   9        3.80        5.85      3.53 o 
  -1 -11   9        4.15        2.21      2.96 o 
   0 -11   9        1.19        3.57      2.46 o 
   1 -11   9       77.98       83.78      4.99 o 
   2 -11   9        2.48        4.76      1.87 o 
   3 -11   9       32.12       27.67      4.24 o 
   4 -11   9       54.35       44.86      6.10 o 
   5 -11   9       15.23       16.44      4.28 o 
  -3 -10   9        2.88        0.21      2.82 o 
  -2 -10   9       14.89       19.69      4.60 o 
  -1 -10   9        1.70        6.56      2.92 o 
   0 -10   9       71.47       82.70      6.70 o 
   1 -10   9       29.93       28.80      4.03 o 
   2 -10   9        1.51        3.90      1.75 o 
   3 -10   9        4.93        4.01      1.94 o 
   4 -10   9        9.51        7.24      3.14 o 
   5 -10   9        0.24        0.00      2.43 o 
  -4  -9   9       19.87       13.73      4.32 o 
  -3  -9   9        7.60       11.38      3.74 o 
  -2  -9   9       21.59       22.11      4.32 o 
  -1  -9   9       24.46       28.60      4.56 o 
   0  -9   9        0.00        0.04      1.17 o 
   1  -9   9        5.38        1.13      1.50 o 
   2  -9   9       16.43       14.65      2.39 o 
   3  -9   9      120.74      116.12      5.60 o 
   4  -9   9        0.52        0.00      2.25 o 
   5  -9   9       55.41       71.93      7.56 o 
   6  -9   9       11.28       10.27      3.85 o 
  -4  -8   9       10.41       12.55      3.78 o 
  -3  -8   9       75.82       72.36      6.74 o 
  -2  -8   9       54.28       50.57      5.60 o 
  -1  -8   9      299.09      289.61     13.62 o 
   0  -8   9       54.06       61.56      3.60 o 
   1  -8   9      472.95      480.29     19.13 o 
   2  -8   9        4.54        7.91      1.88 o 
   3  -8   9      544.21      507.51     20.61 o 
   4  -8   9        1.87        5.10      2.64 o 
   5  -8   9      143.20      137.37      9.17 o 
   6  -8   9       17.72       25.18      4.96 o 
  -5  -7   9        3.82        8.33      3.23 o 
  -4  -7   9        9.56       11.24      3.78 o 
  -3  -7   9        5.90        9.16      1.95 o 
  -2  -7   9        4.58        1.07      1.82 o 
  -1  -7   9       87.00       78.71      5.78 o 
   0  -7   9        6.90        4.80      2.75 o 
   1  -7   9       63.90       63.58      4.67 o 
   2  -7   9        3.90        7.65      2.57 o 
   3  -7   9        0.02        0.00      1.53 o 
   4  -7   9       18.14       26.18      4.28 o 
   5  -7   9        0.37        0.00      1.78 o 
   6  -7   9        2.43        3.17      3.00 o 
  -6  -6   9        6.90        8.16      4.39 o 
  -5  -6   9        0.87        3.35      1.60 o 
  -4  -6   9        0.04        1.40      1.45 o 
  -3  -6   9      104.57      107.27      5.47 o 
  -2  -6   9        0.52        0.87      1.03 o 
  -1  -6   9       80.15       80.81      2.86 o 
   0  -6   9      134.33      127.43      3.84 o 
   1  -6   9        0.37        0.14      0.96 o 
   2  -6   9      224.49      222.10     10.45 o 
   3  -6   9       23.12       17.94      3.35 o 
   4  -6   9      124.87      144.68      8.56 o 
   5  -6   9       18.77       15.83      3.49 o 
   6  -6   9       12.22        9.31      3.32 o 
  -6  -5   9        0.25        0.34      1.38 o 
  -5  -5   9       19.57       20.63      2.61 o 
  -4  -5   9        0.94        0.00      2.18 o 
  -3  -5   9        8.04        8.93      1.70 o 
  -2  -5   9       51.30       50.37      3.10 o 
  -1  -5   9       93.81       97.32      3.18 o 
   0  -5   9      123.11      117.74      3.63 o 
   1  -5   9       72.68       80.55      2.94 o 
   2  -5   9       24.57       22.29      3.21 o 
   3  -5   9       13.02       15.76      2.89 o 
   4  -5   9        0.27        1.00      1.75 o 
   5  -5   9       14.05       21.22      3.96 o 
   6  -5   9        3.24        4.32      2.71 o 
  -6  -4   9        8.74        8.60      2.08 o 
  -5  -4   9        0.30        1.02      1.36 o 
  -4  -4   9        2.90        1.74      1.32 o 
  -3  -4   9       46.01       53.42      3.67 o 
  -2  -4   9       26.43       21.09      1.50 o 
  -1  -4   9       69.20       73.73      2.63 o 
   0  -4   9       38.16       41.70      2.05 o 
   1  -4   9        5.42        4.82      1.20 o 
   2  -4   9       12.53       11.13      2.50 o 
   3  -4   9        4.45        4.96      2.14 o 
   4  -4   9        3.36       10.41      2.78 o 
   5  -4   9        0.12        0.39      2.10 o 
   6  -4   9        4.45        3.74      2.78 o 
  -7  -3   9        8.04        8.19      3.00 o 
  -6  -3   9        0.00        1.68      1.48 o 
  -5  -3   9       75.20       80.03      4.30 o 
  -4  -3   9        0.54        1.91      1.96 o 
  -3  -3   9      111.82      126.90      4.95 o 
  -2  -3   9       14.77       20.07      1.47 o 
  -1  -3   9       31.34       29.27      1.71 o 
   0  -3   9      300.00      275.93      6.60 o 
   1  -3   9        1.71        5.99      1.89 o 
   2  -3   9      103.84      115.76      6.67 o 
   3  -3   9       13.17       15.44      3.03 o 
   4  -3   9       21.76       18.97      3.60 o 
   5  -3   9       24.74       23.07      3.92 o 
   6  -3   9        4.90        8.39      3.76 o 
  -7  -2   9        5.72        6.28      2.71 o 
  -6  -2   9       12.77        9.45      2.89 o 
  -5  -2   9        5.00        2.65      3.60 o 
  -4  -2   9        0.34        0.00      1.04 o 
  -3  -2   9        0.02        0.86      1.85 o 
  -2  -2   9       94.94       94.00      7.89 o 
  -1  -2   9       14.60       14.97      1.26 o 
   0  -2   9      127.07       95.13      7.63 o 
   1  -2   9      179.91      136.48      7.10 o 
   2  -2   9      219.75      243.00     10.98 o 
   3  -2   9       45.88       54.31      5.06 o 
   4  -2   9       15.72       16.73      3.39 o 
   5  -2   9       12.02       11.18      2.17 o 
   6  -2   9        0.84        2.23      1.69 o 
  -7  -1   9       43.84       64.58      6.99 o 
  -6  -1   9        0.02        0.00      1.71 o 
  -5  -1   9      105.32      117.54      7.74 o 
  -4  -1   9        0.10        0.00      1.28 o 
  -3  -1   9       62.92       70.57      3.21 o 
  -2  -1   9       19.70       23.17      5.96 o 
  -1  -1   9       37.39       39.99      1.81 o 
   0  -1   9       26.56       18.01      4.42 o 
   1  -1   9        7.91        5.10      1.78 o 
   2  -1   9        6.71        3.85      1.85 o 
   3  -1   9       50.85       53.14      5.14 o 
   4  -1   9        3.82        4.69      1.60 o 
   5  -1   9       12.78       12.06      2.33 o 
   6  -1   9        0.03        0.00      1.72 o 
  -7   0   9       11.27       10.34      3.39 o 
  -6   0   9        1.02        1.60      2.14 o 
  -5   0   9       15.96       18.19      3.49 o 
  -4   0   9       24.33       30.78      4.21 o 
  -3   0   9       24.91       33.09      2.44 o 
  -2   0   9       58.83       67.27      3.26 o 
  -1   0   9       45.25       40.90      2.72 o 
   0   0   9        1.39        0.00      1.21 o 
   1   0   9      268.23      283.58     12.27 o 
   2   0   9       31.01       37.29      2.78 o 
   3   0   9       97.35      114.01      5.04 o 
   4   0   9        0.01        1.37      1.52 o 
   5   0   9        2.16        4.35      1.85 o 
  -7   1   9        0.05        2.78      2.71 o 
  -6   1   9       12.84       14.69      3.67 o 
  -5   1   9       13.73       14.23      3.17 o 
  -4   1   9       26.38       32.54      2.68 o 
  -3   1   9        5.55        6.78      1.37 o 
  -2   1   9      133.06      117.68      4.65 o 
  -1   1   9       25.25       27.80      5.78 o 
   0   1   9      172.63      141.30      5.45 o 
   1   1   9        5.19        6.74      2.14 o 
   2   1   9       38.82       39.16      4.49 o 
   3   1   9       16.43       20.22      3.53 o 
   4   1   9        4.19        2.34      2.84 o 
   5   1   9       12.94       15.72      2.76 o 
  -7   2   9        7.37        5.74      3.00 o 
  -6   2   9       10.97       10.59      3.14 o 
  -5   2   9        1.02        3.82      2.21 o 
  -4   2   9      154.28      164.09      6.45 o 
  -3   2   9       44.63       46.86      3.13 o 
  -2   2   9      325.34      308.50      9.30 o 
  -1   2   9      127.21      113.41      4.76 o 
   0   2   9       37.29       44.68      4.56 o 
   1   2   9      184.36      180.45      9.31 o 
   2   2   9        2.23        0.00      1.71 o 
   3   2   9       59.12       58.63      5.78 o 
   4   2   9        1.96        3.53      2.57 o 
  -7   3   9       10.63       10.98      3.53 o 
  -6   3   9        9.00        9.63      2.89 o 
  -5   3   9       20.59       25.00      2.79 o 
  -4   3   9       58.75       62.47      5.37 o 
  -3   3   9        0.49        1.19      2.59 o 
  -2   3   9       29.44       31.72      2.88 o 
  -1   3   9      102.88       95.84      5.51 o 
   0   3   9       13.76       19.04      3.35 o 
   1   3   9       79.49       90.15      6.38 o 
   2   3   9       17.00       17.22      3.49 o 
   3   3   9       15.16       12.80      3.46 o 
   4   3   9       21.19       21.11      4.28 o 
  -7   4   9        0.02        2.57      2.85 o 
  -6   4   9       48.33       59.59      6.28 o 
  -5   4   9       26.80       25.37      2.83 o 
  -4   4   9       99.92      102.18      4.88 o 
  -3   4   9      153.25      150.76      6.02 o 
  -2   4   9      138.34      113.77      5.05 o 
  -1   4   9       52.38       49.61      5.17 o 
   0   4   9       11.11       13.41      3.03 o 
   1   4   9       37.03       33.31      4.56 o 
   2   4   9        0.02        0.00      2.10 o 
   3   4   9        0.09        0.00      2.14 o 
  -6   5   9        9.92       11.55      3.35 o 
  -5   5   9       10.88        8.18      2.01 o 
  -4   5   9       15.95       21.40      2.78 o 
  -3   5   9       49.99       47.14      3.64 o 
  -2   5   9        0.16        3.13      1.52 o 
  -1   5   9       87.01       69.29      6.21 o 
   0   5   9        0.00        1.46      2.32 o 
   1   5   9       10.91       17.12      3.85 o 
   2   5   9       25.15       23.89      4.28 o 
  -6   6   9        1.48        6.28      2.89 o 
  -5   6   9       37.48       32.70      4.92 o 
  -4   6   9        4.60       11.55      3.25 o 
  -3   6   9       95.13       90.15      4.85 o 
  -2   6   9        0.38        3.74      2.14 o 
  -1   6   9       68.83       62.37      6.49 o 
   0   6   9       17.05       15.51      3.71 o 
   1   6   9       48.04       47.57      5.99 o 
  -5   7   9        0.01        0.29      2.35 o 
  -4   7   9        0.10        0.46      2.39 o 
  -3   7   9        5.52        1.78      2.00 o 
  -2   7   9        3.68        4.28      2.50 o 
  -1   7   9        4.88        1.68      2.53 o 
   0   7   9        4.07        4.89      3.10 o 
  -3   8   9       44.64       48.86      6.53 o 
  -2   8   9       55.06       61.34      7.38 o 
   0 -12  10        4.30        5.63      3.32 o 
   1 -12  10       13.75       16.37      4.21 o 
   2 -12  10       10.56       13.93      3.78 o 
   3 -12  10        0.06        1.50      3.78 o 
  -2 -11  10        1.12        0.07      2.75 o 
  -1 -11  10        4.29        1.32      2.67 o 
   0 -11  10        2.13        4.21      2.50 o 
   1 -11  10       11.31        6.08      2.04 o 
   2 -11  10       29.06       35.29      3.89 o 
   3 -11  10        0.00        0.53      1.66 o 
   4 -11  10       19.07       15.91      4.07 o 
  -3 -10  10       16.82       27.35      5.42 o 
  -2 -10  10        0.01        0.00      2.25 o 
  -1 -10  10        1.10        0.96      2.28 o 
   0 -10  10      100.53      100.25      7.52 o 
   1 -10  10        9.68       13.30      2.27 o 
   2 -10  10        8.60        9.09      3.51 o 
   3 -10  10       40.47       41.54      4.00 o 
   4 -10  10       20.75       19.86      4.53 o 
   5 -10  10       13.78       14.09      3.96 o 
  -4  -9  10        3.07        4.78      3.14 o 
  -3  -9  10        0.22        1.25      2.46 o 
  -2  -9  10       29.75       28.03      4.71 o 
  -1  -9  10        5.79        6.10      2.50 o 
   0  -9  10        0.10        3.48      1.38 o 
   1  -9  10      164.11      147.02      6.07 o 
   2  -9  10       66.54       68.59      4.47 o 
   3  -9  10      121.49      125.14      8.38 o 
   4  -9  10        0.77        2.32      2.35 o 
   6  -9  10        0.69        5.03      3.53 o 
  -4  -8  10        1.17        0.00      2.07 o 
  -3  -8  10        0.80        1.96      2.21 o 
  -2  -8  10       10.73       11.52      3.28 o 
  -1  -8  10       77.44       66.65      5.56 o 
   0  -8  10       68.51       63.33      3.69 o 
   1  -8  10       51.22       55.27      5.81 o 
   2  -8  10        2.09        1.31      1.33 o 
   3  -8  10       71.81       67.01      6.28 o 
   4  -8  10        1.88        2.71      2.50 o 
   5  -8  10        0.94        5.03      2.82 o 
   6  -8  10       17.96       23.07      4.92 o 
  -5  -7  10        0.46        2.59      1.94 o 
  -4  -7  10       22.34       23.13      2.89 o 
  -3  -7  10        4.58        3.58      3.99 o 
  -2  -7  10       20.41       17.37      3.53 o 
  -1  -7  10       11.86       11.84      3.00 o 
   0  -7  10       20.18       23.82      4.62 o 
   1  -7  10       63.92       69.98      3.81 o 
   2  -7  10        0.33        1.08      1.25 o 
   3  -7  10       38.21       44.11      5.17 o 
   4  -7  10        8.64        9.27      3.17 o 
   5  -7  10        8.53        8.38      3.21 o 
   6  -7  10        8.70        9.63      3.42 o 
  -5  -6  10        0.00        0.00      1.71 o 
  -4  -6  10        1.32        2.12      1.44 o 
  -3  -6  10       38.75       38.61      3.16 o 
  -2  -6  10       65.95       55.30      3.35 o 
  -1  -6  10       24.78       22.45      1.72 o 
   0  -6  10        9.93       10.38      1.34 o 
   1  -6  10      111.27      114.41      4.75 o 
   2  -6  10        3.39        7.81      2.25 o 
   3  -6  10       18.56       18.58      3.42 o 
   4  -6  10       44.24       42.90      5.28 o 
   5  -6  10       49.23       49.36      5.88 o 
   6  -6  10        4.23        5.35      3.39 o 
  -6  -5  10        0.15        1.95      1.68 o 
  -5  -5  10        2.74        3.91      1.76 o 
  -4  -5  10       49.03       55.21      8.20 o 
  -3  -5  10       15.73       14.20      4.35 o 
  -2  -5  10       70.21       77.35      3.82 o 
  -1  -5  10       58.20       55.38      2.40 o 
   0  -5  10      198.25      183.14      5.02 o 
   1  -5  10       55.87       54.10      3.80 o 
   2  -5  10       12.40       16.80      2.96 o 
   3  -5  10      159.49      167.61      9.09 o 
   4  -5  10       61.64       51.28      5.53 o 
   5  -5  10        0.03        0.00      2.35 o 
   6  -5  10        1.66        0.00      2.46 o 
  -6  -4  10       29.03       27.46      3.22 o 
  -5  -4  10        8.35       11.05      2.18 o 
  -4  -4  10       57.31       71.23      4.00 o 
  -3  -4  10      150.77      149.41      6.74 o 
  -2  -4  10      113.51      116.43      3.62 o 
  -1  -4  10      502.22      523.56     11.18 o 
   0  -4  10        8.70        5.67      1.08 o 
   1  -4  10      473.71      483.08     18.51 o 
   2  -4  10        2.99        0.00      1.36 o 
   3  -4  10       14.82       16.15      3.28 o 
   4  -4  10      208.95      216.29     11.30 o 
   5  -4  10       18.43       15.33      3.71 o 
   6  -4  10       18.84       31.03      4.96 o 
  -6  -3  10        3.27        4.42      2.75 o 
  -5  -3  10        3.39        2.42      1.57 o 
  -4  -3  10       16.88       18.59      2.36 o 
  -3  -3  10       16.34       19.51      2.21 o 
  -2  -3  10      100.51      100.72      3.28 o 
  -1  -3  10       40.18       40.89      2.19 o 
   0  -3  10       28.26       32.14      2.78 o 
   1  -3  10      110.35      106.56      6.31 o 
   2  -3  10       67.73       68.69      5.14 o 
   3  -3  10      101.53      107.59      6.99 o 
   4  -3  10        9.78        9.09      2.75 o 
   5  -3  10        0.10        0.00      2.25 o 
   6  -3  10       12.84       13.20      2.64 o 
  -7  -2  10      102.29      104.35      8.10 o 
  -6  -2  10        5.67        9.70      3.10 o 
  -5  -2  10      294.65      300.10     14.48 o 
  -4  -2  10       12.05       16.01      3.42 o 
  -3  -2  10      255.56      263.19     12.23 o 
  -2  -2  10      132.78      124.86      4.71 o 
  -1  -2  10      913.05      893.76     17.75 o 
   0  -2  10       62.91       72.08      3.59 o 
   1  -2  10      191.52      184.94      9.02 o 
   2  -2  10       91.92       98.57      6.42 o 
   3  -2  10       56.63       68.93      5.49 o 
   4  -2  10       15.42       10.77      3.03 o 
   5  -2  10        5.43        9.08      2.10 o 
   6  -2  10        0.03        1.37      1.85 o 
  -7  -1  10       81.18       82.38      7.92 o 
  -6  -1  10        6.48       13.23      3.64 o 
  -5  -1  10       77.86       77.14      6.31 o 
  -4  -1  10       32.37       30.17      4.35 o 
  -3  -1  10       29.29       33.15      2.55 o 
  -2  -1  10        0.22        0.00      1.50 o 
  -1  -1  10        5.24        1.48      1.11 o 
   0  -1  10      383.17      358.39     10.68 o 
   1  -1  10      155.61      147.18      7.92 o 
   2  -1  10      146.85      168.79      8.99 o 
   3  -1  10        0.00        4.96      2.28 o 
   4  -1  10      114.71      109.87      5.28 o 
   5  -1  10        5.86        4.80      1.95 o 
  -7   0  10        9.53        7.70      3.35 o 
  -6   0  10       15.36       11.70      3.39 o 
  -5   0  10       13.90        9.74      2.82 o 
  -4   0  10       44.58       43.12      5.03 o 
  -3   0  10        1.24        4.45      1.57 o 
  -2   0  10       27.53       39.36      7.36 o 
  -1   0  10       76.33       59.54      3.94 o 
   0   0  10       10.19        8.30      1.80 o 
   1   0  10        2.25        1.39      1.71 o 
   2   0  10      126.23      143.75      8.34 o 
   3   0  10        0.51        0.00      1.85 o 
   4   0  10       15.44       20.79      4.17 o 
   5   0  10        0.37        2.64      2.67 o 
  -7   1  10       10.40       10.56      3.67 o 
  -6   1  10        2.34        1.28      2.35 o 
  -5   1  10      130.75      114.33      7.85 o 
  -4   1  10        4.75        7.91      2.87 o 
  -3   1  10      378.88      375.28     10.89 o 
  -2   1  10      111.79      103.28      5.26 o 
  -1   1  10      133.73      125.63      5.17 o 
   0   1  10      376.93      342.36     14.48 o 
   1   1  10       31.24       38.94      4.67 o 
   2   1  10      159.39      145.54      8.42 o 
   3   1  10       10.56       13.09      3.35 o 
   4   1  10       10.86       12.73      3.39 o 
  -7   2  10        6.64        8.49      3.42 o 
  -6   2  10        2.27        0.61      2.46 o 
  -5   2  10        6.79        5.46      2.64 o 
  -4   2  10       14.03       18.26      3.01 o 
  -3   2  10       66.48       64.49      3.72 o 
  -2   2  10       92.74      104.29      6.40 o 
  -1   2  10       60.28       52.88      3.59 o 
   0   2  10       83.69       95.97      6.49 o 
   1   2  10       26.79       31.95      4.35 o 
   2   2  10       21.53       32.60      4.71 o 
   3   2  10        2.78        0.64      2.14 o 
   4   2  10        7.21       17.44      4.14 o 
  -7   3  10        1.12        5.63      3.28 o 
  -6   3  10       81.07       92.12      7.38 o 
  -5   3  10        1.90        3.71      2.32 o 
  -4   3  10      141.19      131.40      5.66 o 
  -3   3  10        0.44        2.49      1.32 o 
  -2   3  10      205.58      174.00      9.81 o 
  -1   3  10       18.77       14.82      2.34 o 
   0   3  10       90.79       83.27      6.17 o 
   1   3  10      115.08      116.19      7.60 o 
   2   3  10       87.92       78.74      6.35 o 
   3   3  10       24.04       19.54      3.96 o 
  -6   4  10       41.65       33.74      5.14 o 
  -5   4  10        4.41        5.70      3.00 o 
  -4   4  10        8.34        5.85      1.80 o 
  -3   4  10        5.90        5.03      2.01 o 
  -2   4  10        4.70        7.80      1.86 o 
  -1   4  10        0.27        1.96      1.78 o 
   0   4  10       32.02       32.84      4.67 o 
   1   4  10        0.14        2.67      2.07 o 
   2   4  10        0.38        5.67      2.85 o 
   3   4  10       16.32       14.59      4.07 o 
  -6   5  10        4.94        0.00      2.67 o 
  -5   5  10        6.78       12.41      3.08 o 
  -4   5  10       29.50       31.21      3.35 o 
  -3   5  10       14.33        9.12      2.82 o 
  -2   5  10       23.48       23.50      2.91 o 
  -1   5  10        1.76        4.07      2.32 o 
   0   5  10        3.99        6.35      2.82 o 
   1   5  10       14.19        5.38      3.00 o 
   2   5  10        0.98        0.29      2.57 o 
  -5   6  10       11.24       17.26      3.99 o 
  -4   6  10        5.13        7.35      2.96 o 
  -3   6  10        0.01        0.55      1.49 o 
  -2   6  10       26.50       20.26      4.10 o 
  -1   6  10        0.07        0.00      2.25 o 
   0   6  10        9.65        7.38      2.96 o 
   1   6  10        1.62        3.32      2.92 o 
  -4   7  10        7.63        7.06      3.28 o 
  -3   7  10        0.00        3.03      2.43 o 
  -2   7  10        0.03        0.75      2.07 o 
  -1   7  10       17.85       33.27      5.85 o 
   1 -12  11       19.14       21.75      4.81 o 
   2 -12  11        0.35        0.00      4.26 o 
  -1 -11  11       33.92       38.84      6.03 o 
   0 -11  11        9.04        6.03      3.39 o 
   1 -11  11       26.93       36.27      5.63 o 
   2 -11  11        5.77        7.52      2.28 o 
   3 -11  11       25.70       25.19      6.33 o 
   4 -11  11       18.26       19.11      4.35 o 
  -2 -10  11        0.20        0.00      2.32 o 
  -1 -10  11        2.07        0.75      2.18 o 
   0 -10  11       67.55       65.23      6.78 o 
   1 -10  11       27.38       34.75      5.24 o 
   2 -10  11       44.71       41.10      3.87 o 
   3 -10  11        7.42        2.60      2.32 o 
   4 -10  11       37.26       40.44      5.88 o 
   5 -10  11        0.39        0.00      2.25 o 
  -3  -9  11        0.04        3.71      2.67 o 
  -2  -9  11        0.78        1.64      2.21 o 
  -1  -9  11       21.56       21.00      4.21 o 
   0  -9  11       13.20       15.26      3.53 o 
   1  -9  11        4.68        3.48      3.98 o 
   2  -9  11        9.53       11.94      2.32 o 
   3  -9  11        3.08        5.78      2.85 o 
   4  -9  11        6.54        7.60      3.07 o 
   5  -9  11        2.64        5.21      3.07 o 
  -4  -8  11        0.04        0.00      1.96 o 
  -3  -8  11       24.76       20.11      3.92 o 
  -2  -8  11        0.08        0.00      1.64 o 
  -1  -8  11       19.16       21.65      3.89 o 
   0  -8  11       58.64       55.34      3.66 o 
   1  -8  11       62.49       70.85      3.99 o 
   2  -8  11       55.47       55.36      4.01 o 
   3  -8  11       22.91       18.08      3.71 o 
   4  -8  11       23.81       28.17      4.89 o 
   5  -8  11        2.96        6.81      3.49 o 
  -5  -7  11        3.25        3.70      3.19 o 
  -4  -7  11       37.45       43.24      3.80 o 
  -3  -7  11        0.02        2.21      2.34 o 
  -2  -7  11       13.45       14.34      3.25 o 
  -1  -7  11       16.96       19.94      3.49 o 
   0  -7  11        5.44       11.10      1.86 o 
   1  -7  11       28.27       38.68      6.86 o 
   2  -7  11       10.95       14.80      3.03 o 
   3  -7  11        1.04        4.17      2.28 o 
   4  -7  11       32.67       33.91      5.06 o 
   5  -7  11        5.23        9.74      3.60 o 
   6  -7  11       10.96       11.73      4.10 o 
  -5  -6  11       51.44       58.22      4.41 o 
  -4  -6  11        9.02       11.44      2.20 o 
  -3  -6  11      123.17      122.74      5.38 o 
  -2  -6  11       76.18       77.28      5.83 o 
  -1  -6  11      279.12      260.11      6.62 o 
   0  -6  11       96.13      108.52      3.75 o 
   1  -6  11       33.81       28.18      2.63 o 
   2  -6  11      176.13      196.71     10.09 o 
   3  -6  11       31.06       35.77      4.78 o 
   4  -6  11        3.33        5.49      2.71 o 
   5  -6  11        3.42        4.96      3.14 o 
   6  -6  11        0.91        1.75      2.96 o 
  -6  -5  11        4.24        5.32      2.14 o 
  -5  -5  11       11.91       14.66      2.47 o 
  -4  -5  11        2.68        4.96      1.74 o 
  -3  -5  11       49.48       49.69      3.48 o 
  -2  -5  11       61.42       58.87      3.35 o 
  -1  -5  11        3.69        3.95      1.06 o 
   0  -5  11      478.72      468.36     21.11 o 
   1  -5  11        2.33        4.64      2.03 o 
   2  -5  11      104.61      135.62      7.92 o 
   3  -5  11      130.09      124.14      7.88 o 
   4  -5  11      117.92      122.71      8.31 o 
   5  -5  11       13.51       20.29      4.56 o 
   6  -5  11        0.67        0.82      2.92 o 
  -6  -4  11        4.98        4.99      3.07 o 
  -5  -4  11        2.27        7.92      2.82 o 
  -4  -4  11        2.98        0.81      1.78 o 
  -3  -4  11       46.52       61.93      3.66 o 
  -2  -4  11        0.21        0.00      1.09 o 
  -1  -4  11      112.98      102.69      5.11 o 
   0  -4  11        0.86        0.00      0.84 o 
   1  -4  11       15.49       16.69      3.03 o 
   2  -4  11       30.50       57.45      5.53 o 
   3  -4  11       85.87       72.29      6.42 o 
   4  -4  11       28.91       28.21      4.49 o 
   5  -4  11        0.04        0.00      2.21 o 
   6  -4  11        1.23        0.00      2.92 o 
  -6  -3  11        2.33        5.17      2.75 o 
  -5  -3  11        6.81        7.81      3.07 o 
  -4  -3  11        9.65       16.01      3.42 o 
  -3  -3  11       14.06        8.95      2.64 o 
  -2  -3  11      239.42      251.50      7.79 o 
  -1  -3  11       33.28       37.67      3.87 o 
   0  -3  11      197.53      170.62      6.33 o 
   1  -3  11      133.55      127.53      7.42 o 
   2  -3  11       31.04       36.16      4.49 o 
   3  -3  11      272.47      274.70     13.09 o 
   4  -3  11       17.86       22.15      4.14 o 
   5  -3  11       55.24       45.93      5.92 o 
  -6  -2  11        7.66        7.60      2.96 o 
  -5  -2  11      488.46      479.73     20.65 o 
  -4  -2  11       20.24       24.96      4.14 o 
  -3  -2  11     1796.33     1839.27     62.41 o 
  -2  -2  11        2.35        5.29      2.26 o 
  -1  -2  11      941.12      913.28     22.75 o 
   0  -2  11      148.42      111.13      4.87 o 
   1  -2  11      469.30      472.27     18.62 o 
   2  -2  11       66.59       62.84      5.63 o 
   3  -2  11      107.94       93.61      6.81 o 
   4  -2  11        1.12        1.78      2.28 o 
   5  -2  11       36.26       41.38      3.94 o 
  -7  -1  11       53.40       59.81      7.17 o 
  -6  -1  11      130.91      132.95      9.13 o 
  -5  -1  11       93.07      104.92      7.70 o 
  -4  -1  11      172.57      182.98     10.41 o 
  -3  -1  11      618.81      578.78     15.39 o 
  -2  -1  11      875.15      900.59     22.52 o 
  -1  -1  11      438.36      406.39     11.67 o 
   0  -1  11      304.53      270.62      8.79 o 
   1  -1  11      486.59      450.41     18.22 o 
   2  -1  11      155.67      156.84      8.95 o 
   3  -1  11      100.60      103.63      7.35 o 
   4  -1  11        3.83        3.78      2.50 o 
   5  -1  11       24.33       23.29      4.89 o 
  -7   0  11       23.28       30.06      5.49 o 
  -6   0  11        5.64        4.74      2.82 o 
  -5   0  11        8.89        6.63      2.96 o 
  -4   0  11      139.86      153.63      9.20 o 
  -3   0  11       17.14       12.96      1.96 o 
  -2   0  11       55.86       54.13      3.56 o 
  -1   0  11      130.50      105.85      4.79 o 
   0   0  11       47.75       53.46      3.75 o 
   2   0  11        5.54        9.49      2.96 o 
   3   0  11      138.51      124.85      8.17 o 
   4   0  11        1.38        0.25      2.35 o 
  -7   1  11        0.01        2.10      3.32 o 
  -6   1  11        0.03        1.68      2.46 o 
  -5   1  11        0.13        0.00      2.14 o 
  -4   1  11        0.08        0.08      1.20 o 
  -3   1  11        3.08        5.51      1.59 o 
  -2   1  11        2.31        0.27      1.31 o 
  -1   1  11        0.67        1.61      3.14 o 
   0   1  11        0.11        0.00      1.28 o 
   1   1  11        3.26        5.28      2.46 o 
   2   1  11        1.28        1.75      2.32 o 
   3   1  11        0.15        0.07      2.07 o 
   4   1  11        3.79        0.18      2.50 o 
  -6   2  11        8.59        2.21      2.89 o 
  -5   2  11        2.12        1.00      2.10 o 
  -4   2  11       10.62       14.64      4.83 o 
  -3   2  11        9.95       13.69      2.67 o 
  -2   2  11       15.68       23.59      3.87 o 
  -1   2  11        7.89       11.22      2.11 o 
   0   2  11        6.27        5.10      2.39 o 
   1   2  11       42.75       49.89      5.56 o 
   2   2  11       10.91       17.19      3.82 o 
   3   2  11        0.28        0.00      2.25 o 
  -6   3  11       71.59       61.16      6.88 o 
  -5   3  11       13.93       14.48      3.74 o 
  -4   3  11      261.77      247.98      8.77 o 
  -3   3  11       33.82       35.38      3.30 o 
  -2   3  11      236.86      186.56      7.18 o 
  -1   3  11      113.62       96.15      5.49 o 
   0   3  11      257.67      233.02     11.88 o 
   1   3  11        8.60        3.32      2.21 o 
   2   3  11        8.68        9.17      3.14 o 
   3   3  11       14.26       12.23      3.74 o 
  -6   4  11        0.28        0.00      2.67 o 
  -5   4  11       14.93       14.13      2.50 o 
  -4   4  11        4.65        2.82      1.69 o 
  -3   4  11       79.27       81.53      4.58 o 
  -2   4  11       10.02        8.80      1.99 o 
  -1   4  11       39.79       34.56      4.74 o 
   0   4  11      115.21      100.75      7.45 o 
   1   4  11       94.88       84.31      7.56 o 
   2   4  11       22.64       18.12      4.07 o 
  -5   5  11       13.52       12.39      2.42 o 
  -4   5  11        2.77        1.86      1.76 o 
  -3   5  11       42.31       38.27      3.73 o 
  -2   5  11        0.06        1.46      1.44 o 
  -1   5  11       51.64       49.11      5.92 o 
   0   5  11        1.93        3.82      3.00 o 
   1   5  11        0.02        0.53      2.71 o 
  -4   6  11        1.35        7.35      2.89 o 
  -3   6  11       14.88       17.83      3.92 o 
  -2   6  11       18.83       22.75      4.32 o 
  -1   6  11        6.88        9.77      3.74 o 
  -1 -11  12       12.67        9.24      3.64 o 
   0 -11  12        8.58       12.55      4.03 o 
   1 -11  12        1.78        6.81      3.07 o 
   2 -11  12       14.23       18.75      3.51 o 
   3 -11  12        4.27       10.31      3.74 o 
  -2 -10  12       20.44       25.39      4.99 o 
  -1 -10  12        3.01        7.85      2.96 o 
   0 -10  12       54.87       65.30      6.78 o 
   1 -10  12       14.37       13.91      4.51 o 
   2 -10  12       27.72       28.28      3.34 o 
   3 -10  12       52.75       40.19      5.56 o 
   4 -10  12       32.98       26.53      4.81 o 
  -3  -9  12        0.44        4.35      2.75 o 
  -2  -9  12        5.84        6.92      2.67 o 
  -1  -9  12        5.45        3.96      2.57 o 
   0  -9  12       15.31       17.47      3.64 o 
   1  -9  12       48.10       43.15      3.65 o 
   2  -9  12       19.61       20.21      2.79 o 
   3  -9  12       26.18       27.25      4.71 o 
   4  -9  12        2.26        1.11      2.50 o 
   5  -9  12       27.67       26.89      5.10 o 
  -4  -8  12        6.38        7.06      3.17 o 
  -3  -8  12        0.24        0.00      1.89 o 
  -2  -8  12       55.03       56.92      5.88 o 
  -1  -8  12        5.81        6.06      2.53 o 
   0  -8  12       63.39       66.10      3.96 o 
   1  -8  12       27.79       33.66      3.16 o 
   2  -8  12        7.26        9.57      1.97 o 
   3  -8  12       58.00       67.97      6.78 o 
   4  -8  12        3.46        1.96      2.71 o 
   5  -8  12        8.84        9.99      3.92 o 
  -4  -7  12        0.66        3.89      1.83 o 
  -3  -7  12       50.37       47.43      3.79 o 
  -2  -7  12       13.17       16.90      3.53 o 
  -1  -7  12      260.82      218.68     11.13 o 
   0  -7  12       43.33       35.87      3.05 o 
   1  -7  12      472.31      437.16     12.80 o 
   2  -7  12       41.97       28.71      4.32 o 
   3  -7  12      170.26      157.48      9.59 o 
   4  -7  12       64.76       63.73      6.70 o 
   5  -7  12       38.78       39.73      6.06 o 
  -5  -6  12       24.46       20.69      3.37 o 
  -4  -6  12       13.63       15.16      2.50 o 
  -3  -6  12        0.01        0.00      1.93 o 
  -2  -6  12       45.57       45.36      3.37 o 
  -1  -6  12       35.14       48.19      2.77 o 
   0  -6  12       54.59       50.63      2.79 o 
   1  -6  12       10.61       13.51      2.13 o 
   2  -6  12        1.02        1.21      2.03 o 
   3  -6  12        4.19        6.17      2.78 o 
   4  -6  12        7.76        9.99      3.21 o 
   5  -6  12        1.60        1.03      3.25 o 
  -5  -5  12        4.57        8.13      3.17 o 
  -4  -5  12        6.28        3.42      2.43 o 
  -3  -5  12        2.81        1.73      1.53 o 
  -2  -5  12        7.69       12.89      3.73 o 
  -1  -5  12       12.87       18.14      1.75 o 
   0  -5  12       13.49       17.48      1.81 o 
   1  -5  12       86.04       86.16      6.13 o 
   2  -5  12        3.93        4.07      2.21 o 
   3  -5  12       17.88       23.25      4.39 o 
   4  -5  12       13.84       10.63      3.71 o 
   5  -5  12        4.02        8.02      3.57 o 
  -6  -4  12        6.50       10.27      3.21 o 
  -5  -4  12       19.07       23.14      4.49 o 
  -4  -4  12        0.67        0.89      1.85 o 
  -3  -4  12      158.14      154.20      8.99 o 
  -2  -4  12        0.70        2.60      1.93 o 
  -1  -4  12      405.43      363.11     10.62 o 
   0  -4  12        8.87        7.80      1.43 o 
   1  -4  12      148.60      139.90      8.17 o 
   2  -4  12       99.05       96.43      6.78 o 
   3  -4  12       32.55       37.20      5.14 o 
   4  -4  12       45.30       34.84      5.14 o 
   5  -4  12        2.40        2.78      2.92 o 
  -6  -3  12        1.91        2.67      2.50 o 
  -5  -3  12       11.90       14.16      3.57 o 
  -4  -3  12        4.16        5.35      2.85 o 
  -3  -3  12       58.08       74.71      6.10 o 
  -2  -3  12        0.35        0.15      1.05 o 
  -1  -3  12      247.65      231.68      7.75 o 
   0  -3  12       54.27       48.49      3.50 o 
   1  -3  12      359.21      358.62     15.30 o 
   2  -3  12       46.66       46.08      5.28 o 
   3  -3  12      102.14      110.94      7.74 o 
   4  -3  12       40.13       42.97      5.85 o 
   5  -3  12       27.53       39.91      5.81 o 
  -6  -2  12        0.47        0.00      2.35 o 
  -5  -2  12      109.79      105.70      8.06 o 
  -4  -2  12       57.80       46.36      5.81 o 
  -3  -2  12      155.55      150.03      9.09 o 
  -2  -2  12      100.47      107.33      8.58 o 
  -1  -2  12      469.40      464.57     13.17 o 
   0  -2  12      188.58      169.83      6.65 o 
   1  -2  12      740.31      706.75     26.43 o 
   2  -2  12      223.82      222.71     11.41 o 
   3  -2  12      477.35      460.65     19.51 o 
   4  -2  12       83.45       80.95      7.49 o 
   5  -2  12      168.81      165.61     10.63 o 
  -6  -1  12       34.65       43.44      6.17 o 
  -5  -1  12      113.77      117.08      8.56 o 
  -4  -1  12      142.02      150.17      9.38 o 
  -3  -1  12      117.92      127.57      7.44 o 
  -2  -1  12       55.02       56.27      3.71 o 
  -1  -1  12      157.45      135.96      5.66 o 
   0  -1  12       10.77       13.04      2.26 o 
   1  -1  12      105.85      106.84      7.20 o 
   2  -1  12        2.63        0.57      2.03 o 
   3  -1  12       21.66       18.01      3.99 o 
   4  -1  12       17.68       21.04      4.67 o 
  -6   0  12        3.30        2.43      3.00 o 
  -5   0  12        7.40       10.34      3.57 o 
  -4   0  12        0.86        0.00      1.96 o 
  -3   0  12        3.22        4.76      1.58 o 
  -2   0  12       15.17       11.83      3.67 o 
  -1   0  12        4.66        5.93      2.50 o 
   0   0  12       20.62       25.71      3.89 o 
   1   0  12        0.01        0.00      1.71 o 
   2   0  12        2.33        0.36      2.35 o 
   3   0  12       11.62        7.74      3.07 o 
   4   0  12        1.17        0.00      2.64 o 
  -6   1  12        0.01        0.96      3.00 o 
  -5   1  12       35.98       40.48      5.78 o 
  -4   1  12        0.20        0.00      2.43 o 
  -3   1  12       58.13       61.13      4.06 o 
  -2   1  12        7.95        8.71      3.12 o 
  -1   1  12       10.33       15.01      2.48 o 
   0   1  12       48.61       44.33      5.06 o 
   1   1  12        0.00        0.00      2.18 o 
   2   1  12       31.27       31.60      4.92 o 
   3   1  12        2.25        0.00      2.53 o 
  -6   2  12        1.39        1.57      2.89 o 
  -5   2  12       12.26       13.69      3.74 o 
  -4   2  12       23.58       35.23      3.42 o 
  -3   2  12        5.16        5.84      1.78 o 
  -2   2  12      140.03      150.82      6.32 o 
  -1   2  12        6.47        9.25      2.00 o 
   0   2  12       83.89       81.49      6.49 o 
   1   2  12       18.22       22.36      4.39 o 
   2   2  12       55.45       45.79      5.81 o 
   3   2  12       21.19       21.86      4.49 o 
  -6   3  12        2.45        0.00      2.64 o 
  -5   3  12        8.10       10.95      3.53 o 
  -4   3  12        0.08        0.49      1.55 o 
  -3   3  12       21.12       19.36      2.71 o 
  -2   3  12       11.04        6.53      2.08 o 
  -1   3  12        0.78        2.21      2.10 o 
   0   3  12        0.95        0.00      1.64 o 
   1   3  12        0.15        5.21      2.89 o 
   2   3  12       33.19       37.98      5.92 o 
  -5   4  12        0.02        2.35      2.92 o 
  -4   4  12       20.25       13.78      2.58 o 
  -3   4  12       10.02       19.35      2.73 o 
  -2   4  12       54.92       42.13      3.91 o 
  -1   4  12        1.30        2.57      2.10 o 
   0   4  12        3.71        7.35      2.82 o 
   1   4  12       30.46       27.71      4.99 o 
  -4   5  12        9.09       19.64      3.00 o 
  -3   5  12        6.21        5.72      2.17 o 
  -2   5  12        5.30        5.24      2.64 o 
  -1   5  12        2.95        8.20      2.82 o 
   0 -11  13       45.99       46.18      6.49 o 
   1 -11  13        0.06        2.00      2.78 o 
   2 -11  13        0.19        0.73      1.81 o 
  -2 -10  13        8.28       11.77      3.82 o 
  -1 -10  13        0.01        0.00      2.39 o 
   0 -10  13       16.09       23.89      4.74 o 
   1 -10  13       28.00       27.82      3.40 o 
   2 -10  13        1.67        0.88      3.37 o 
   3 -10  13        0.24        0.00      2.50 o 
  -3  -9  13       10.36       12.02      3.85 o 
  -2  -9  13        0.31        2.92      2.67 o 
  -1  -9  13       69.78       73.89      6.92 o 
   0  -9  13        0.06        0.93      1.78 o 
   1  -9  13        9.42       11.88      2.33 o 
   2  -9  13       54.11       55.88      4.41 o 
   3  -9  13       18.03       14.91      3.85 o 
   4  -9  13        7.40        7.49      3.32 o 
  -3  -8  13        5.67        3.67      2.57 o 
  -2  -8  13        2.07        1.71      2.46 o 
  -1  -8  13        0.01        1.07      1.85 o 
   0  -8  13       36.24       43.07      3.52 o 
   1  -8  13        0.06        1.46      1.42 o 
   2  -8  13        4.40        1.03      2.50 o 
   3  -8  13       29.35       29.10      4.99 o 
   4  -8  13        1.22        1.85      2.39 o 
  -4  -7  13       19.34       18.65      3.80 o 
  -3  -7  13      112.31       98.83      8.97 o 
  -2  -7  13       54.02       39.30      4.81 o 
  -1  -7  13      154.44      121.68      7.74 o 
   0  -7  13      146.38      138.72      5.83 o 
   1  -7  13       90.36       82.27      4.51 o 
   2  -7  13      158.13      147.11      9.20 o 
   3  -7  13       24.08       27.75      4.67 o 
   4  -7  13       78.04       93.08      8.34 o 
   5  -7  13        8.41       10.34      4.24 o 
  -5  -6  13        2.20        2.28      2.78 o 
  -4  -6  13        0.76        0.00      2.32 o 
  -3  -6  13       24.88       19.22      3.96 o 
  -2  -6  13       22.96       28.42      2.90 o 
  -1  -6  13       11.32        9.76      2.82 o 
   0  -6  13       70.87       73.28      3.82 o 
   1  -6  13       11.20        4.28      2.50 o 
   2  -6  13       73.79       77.99      6.92 o 
   3  -6  13        0.19        1.68      2.18 o 
   4  -6  13        0.52        3.60      2.92 o 
   5  -6  13       13.60       21.40      5.31 o 
  -5  -5  13       12.23       10.91      3.53 o 
  -4  -5  13       36.72       39.16      5.42 o 
  -3  -5  13       37.03       34.20      4.89 o 
  -2  -5  13      123.45      118.65      7.70 o 
  -1  -5  13        4.90        1.36      1.29 o 
   0  -5  13      153.29      125.27      5.41 o 
   1  -5  13       18.04       21.04      3.74 o 
   2  -5  13       17.99       26.64      4.28 o 
   3  -5  13      149.68      162.05      9.84 o 
   4  -5  13        7.88        5.28      2.92 o 
   5  -5  13       24.32       23.61      5.10 o 
  -5  -4  13       31.23       28.07      4.96 o 
  -4  -4  13        8.61       11.55      3.46 o 
  -3  -4  13       73.19       60.09      6.03 o 
  -2  -4  13       52.52       70.47      5.85 o 
  -1  -4  13       39.00       40.54      4.15 o 
   0  -4  13      167.29      163.94      6.41 o 
   1  -4  13        9.60       14.55      3.42 o 
   2  -4  13      149.12      148.21      9.02 o 
   3  -4  13        8.81        4.39      2.60 o 
   4  -4  13        9.21       15.37      4.14 o 
  -6  -3  13       11.58       14.02      4.17 o 
  -5  -3  13        1.04        1.71      2.39 o 
  -4  -3  13       43.67       42.54      5.71 o 
  -3  -3  13        2.14        5.60      2.67 o 
  -2  -3  13      129.50      131.37      5.47 o 
  -1  -3  13        5.13        3.33      1.47 o 
   0  -3  13       19.04       21.39      2.81 o 
   1  -3  13        0.94        2.18      2.32 o 
   2  -3  13        0.01        0.00      1.93 o 
   3  -3  13        4.01        6.42      3.00 o 
   4  -3  13        2.72        4.17      3.28 o 
  -6  -2  13       14.92        6.85      3.53 o 
  -5  -2  13       11.99       10.20      3.78 o 
  -4  -2  13      128.29      121.75      8.49 o 
  -3  -2  13       17.81       20.01      3.96 o 
  -2  -2  13      231.73      234.57      8.10 o 
  -1  -2  13      237.29      209.01     17.60 o 
   0  -2  13      473.29      458.62     13.52 o 
   1  -2  13      271.16      282.37     13.55 o 
   2  -2  13      166.81      162.73      9.70 o 
   3  -2  13      298.67      299.88     14.84 o 
   4  -2  13       35.01       39.30      6.13 o 
  -6  -1  13        0.23        2.00      2.71 o 
  -5  -1  13       18.09       25.18      4.96 o 
  -4  -1  13        0.21        3.14      2.43 o 
  -3  -1  13        7.61        4.17      2.67 o 
  -2  -1  13       15.94       17.53      2.50 o 
  -1  -1  13       35.97       37.31      3.73 o 
   0  -1  13       10.77        7.34      2.71 o 
   1  -1  13        3.23        3.82      2.28 o 
   2  -1  13        4.90        4.24      2.53 o 
   3  -1  13        0.22        0.04      2.39 o 
   4  -1  13        6.20        0.00      2.82 o 
  -6   0  13       15.71       17.51      4.96 o 
  -5   0  13        9.45        6.17      3.32 o 
  -4   0  13       56.21       58.24      6.56 o 
  -3   0  13       49.70       52.64      3.91 o 
  -2   0  13       18.68       23.59      2.83 o 
  -1   0  13      210.91      205.71      7.70 o 
   0   0  13       11.92       14.44      3.35 o 
   1   0  13      102.30       93.76      7.13 o 
   2   0  13       15.12       22.82      4.46 o 
   3   0  13       22.71       16.65      4.07 o 
  -6   1  13        4.12        9.38      3.96 o 
  -5   1  13        9.94       10.38      3.71 o 
  -4   1  13        8.67        7.74      3.28 o 
  -3   1  13       52.46       57.65      4.19 o 
  -2   1  13       11.78        9.45      2.10 o 
  -1   1  13       28.93       31.43      3.35 o 
   0   1  13        3.44        5.24      2.64 o 
   1   1  13       28.76       27.50      4.42 o 
   2   1  13       16.45       24.82      4.81 o 
   3   1  13       13.05       20.72      4.74 o 
  -5   2  13        5.56        1.82      2.96 o 
  -4   2  13       11.38       12.35      2.48 o 
  -3   2  13        8.58        7.65      2.00 o 
  -2   2  13        0.01        4.08      1.73 o 
  -1   2  13       17.77       20.55      2.86 o 
   0   2  13        1.07        0.93      2.14 o 
   1   2  13       11.75        9.31      3.53 o 
   2   2  13        0.07        2.46      3.00 o 
  -5   3  13        7.71        7.95      3.49 o 
  -4   3  13        5.91        6.84      2.17 o 
  -3   3  13       38.76       41.75      3.96 o 
  -2   3  13       12.26        8.48      3.60 o 
  -1   3  13       25.61       27.46      4.64 o 
   0   3  13       26.56       29.92      4.71 o 
   1   3  13        4.44        6.03      3.32 o 
  -4   4  13        1.63        0.00      2.43 o 
  -3   4  13       17.22       19.53      3.04 o 
  -2   4  13        3.91        8.14      2.07 o 
  -1   4  13       17.64       20.04      4.14 o 
  -1 -10  14        2.67        2.75      2.75 o 
   0 -10  14        0.51        0.43      2.28 o 
   1 -10  14       28.53       24.64      4.74 o 
   2 -10  14        0.54        1.37      1.79 o 
  -2  -9  14        9.41        6.06      2.92 o 
  -1  -9  14       38.65       42.08      5.63 o 
   0  -9  14        0.01        2.35      2.32 o 
   1  -9  14       15.48       16.04      2.78 o 
   2  -9  14       14.81       14.62      3.92 o 
   3  -9  14       15.88       14.44      4.03 o 
  -3  -8  14        5.37        7.13      2.96 o 
  -2  -8  14       15.59       21.54      4.21 o 
  -1  -8  14        3.87        5.53      2.64 o 
   0  -8  14        2.99        8.06      2.85 o 
   1  -8  14       11.36        9.95      2.16 o 
   2  -8  14        0.24        0.00      2.18 o 
   3  -8  14       22.08       24.89      4.89 o 
   4  -8  14       12.14        6.85      3.39 o 
  -1  -7  14        0.32        0.00      1.78 o 
   0  -7  14        3.15        2.22      2.12 o 
   1  -7  14        0.01        0.68      2.35 o 
   2  -7  14        4.69        0.21      2.53 o 
   3  -7  14       27.97       25.64      4.85 o 
   4  -7  14        1.74        6.35      3.32 o 
  -4  -6  14       23.08       22.57      4.67 o 
  -3  -6  14       36.58       36.48      5.21 o 
  -2  -6  14        9.12       11.80      3.42 o 
  -1  -6  14      204.00      195.89     10.59 o 
   0  -6  14        4.76        5.93      2.57 o 
   1  -6  14      125.32      129.74      8.27 o 
   2  -6  14       43.76       47.25      5.88 o 
   3  -6  14      131.44      155.42      9.95 o 
   4  -6  14        3.51        6.53      3.03 o 
  -4  -5  14        0.00        1.07      2.64 o 
  -3  -5  14        4.54        5.14      2.82 o 
  -2  -5  14        1.98        0.89      2.18 o 
  -1  -5  14        6.54        6.42      1.86 o 
   0  -5  14        0.65        1.35      1.93 o 
   1  -5  14       41.49       45.83      5.49 o 
   2  -5  14       18.16       20.97      4.35 o 
   3  -5  14        8.47        8.74      3.53 o 
   4  -5  14       12.21       17.62      4.71 o 
  -5  -4  14        1.16        3.49      2.96 o 
  -4  -4  14        1.58        5.31      2.96 o 
  -3  -4  14       18.78       25.03      4.46 o 
  -2  -4  14        0.96        0.00      2.00 o 
  -1  -4  14        8.66        9.47      2.06 o 
   0  -4  14        3.10        2.80      1.71 o 
   1  -4  14        6.01        3.49      2.35 o 
   2  -4  14       69.26       87.76      7.06 o 
   3  -4  14        0.54        5.31      2.75 o 
   4  -4  14        1.67        3.17      3.07 o 
  -5  -3  14        8.86       12.16      3.92 o 
  -4  -3  14       45.84       45.26      6.03 o 
  -3  -3  14        3.67        5.35      2.89 o 
  -2  -3  14        7.87        4.61      1.70 o 
  -1  -3  14       62.45       58.40      4.08 o 
   0  -3  14        4.78        3.96      1.77 o 
   1  -3  14       24.71       35.70      5.21 o 
   2  -3  14        0.01        0.00      1.82 o 
   3  -3  14        7.92       13.52      4.03 o 
   4  -3  14        8.96        8.42      3.96 o 
  -5  -2  14        6.79       13.16      3.92 o 
  -4  -2  14       11.32        9.45      3.32 o 
  -3  -2  14      136.65      140.62      9.24 o 
  -2  -2  14        2.35        1.14      1.63 o 
  -1  -2  14       42.52       39.73      3.62 o 
   0  -2  14        5.55        4.49      1.94 o 
   1  -2  14       43.50       42.83      5.42 o 
   2  -2  14        0.25        0.21      2.07 o 
   3  -2  14        7.54        7.88      3.57 o 
  -5  -1  14       36.95       36.09      5.81 o 
  -4  -1  14        9.97        2.28      2.85 o 
  -3  -1  14        2.24        8.27      3.07 o 
  -2  -1  14       22.82       26.94      3.09 o 
  -1  -1  14        9.27       12.55      2.32 o 
   0  -1  14        5.61        6.81      2.71 o 
   1  -1  14       21.03       24.32      4.39 o 
   2  -1  14       30.01       34.56      5.21 o 
   3  -1  14       13.07       16.76      4.39 o 
  -5   0  14        0.86        1.82      3.00 o 
  -4   0  14       32.20       39.83      5.96 o 
  -3   0  14        3.24        1.03      3.42 o 
  -2   0  14        7.76       11.44      2.25 o 
  -1   0  14        6.56        7.01      5.63 o 
   0   0  14       20.14       18.47      3.78 o 
   1   0  14        1.06        4.07      2.43 o 
   2   0  14        1.46        2.57      2.85 o 
  -5   1  14       13.05       15.12      4.39 o 
  -4   1  14        0.30        0.00      2.57 o 
  -3   1  14        4.32        1.16      1.67 o 
  -2   1  14        2.08        2.68      1.71 o 
  -1   1  14        1.37        3.94      1.82 o 
   0   1  14        2.89        4.14      2.67 o 
   1   1  14        0.06        5.56      2.53 o 
   2   1  14        0.36        0.46      2.85 o 
  -4   2  14        6.82        5.85      3.35 o 
  -3   2  14        0.02        1.91      1.79 o 
  -2   2  14        7.13        8.33      2.11 o 
  -1   2  14        0.39        3.53      2.46 o 
   0   2  14        1.37        5.96      2.89 o 
   1   2  14       21.45       24.68      4.96 o 
  -3   3  14        0.46        1.79      1.82 o 
  -2   3  14        3.99        2.23      2.21 o 
  -1   3  14       22.25       24.18      4.39 o 
  -1  -9  15        6.16        4.78      3.00 o 
   0  -9  15       26.34       24.39      4.74 o 
   1  -9  15        6.41        8.58      2.25 o 
   2  -9  15       64.96       47.11      6.35 o 
   0  -8  15       58.39       47.64      5.67 o 
   1  -8  15        6.44        7.85      3.03 o 
   2  -8  15       22.59       17.94      4.46 o 
   3  -8  15       22.09       23.14      4.67 o 
   0  -7  15       12.24       10.24      3.21 o 
   1  -7  15       30.42       31.60      4.89 o 
   2  -7  15       28.05       29.92      4.99 o 
   3  -7  15       26.45       30.17      5.17 o 
  -3  -6  15        0.49        0.14      2.57 o 
  -2  -6  15        0.01        0.00      2.25 o 
  -1  -6  15       12.93       12.95      3.60 o 
   0  -6  15       14.84       12.43      2.39 o 
   1  -6  15        0.02        0.68      2.43 o 
   2  -6  15        0.37        1.21      2.39 o 
   3  -6  15       12.27        8.27      3.07 o 
  -4  -5  15       10.76       13.16      3.89 o 
  -3  -5  15        1.21        0.00      2.50 o 
  -2  -5  15       61.75       52.42      6.03 o 
  -1  -5  15        1.64        0.00      1.44 o 
   0  -5  15       27.37       23.70      3.02 o 
   1  -5  15       20.79       36.52      5.28 o 
   2  -5  15       38.93       39.30      5.63 o 
   3  -5  15        0.14        0.00      2.00 o 
  -4  -4  15        0.73        2.28      2.82 o 
  -3  -4  15        0.95        1.68      2.39 o 
  -2  -4  15       12.58       12.20      3.74 o 
  -1  -4  15       24.91       28.30      3.26 o 
   0  -4  15       31.03       27.90      3.20 o 
   1  -4  15       23.97       24.57      4.53 o 
   2  -4  15        0.52        0.00      2.21 o 
   3  -4  15       71.94       77.21      7.70 o 
  -4  -3  15       58.63       55.42      6.78 o 
  -3  -3  15        0.12        0.00      2.25 o 
  -2  -3  15       21.33       23.25      4.32 o 
  -1  -3  15       13.82       15.68      3.66 o 
   0  -3  15        0.11        2.88      3.60 o 
   1  -3  15       36.93       38.84      5.53 o 
   2  -3  15        0.16        0.61      2.60 o 
   3  -3  15       10.62        6.88      3.35 o 
  -4  -2  15        1.29        0.64      2.71 o 
  -3  -2  15       55.00       51.35      6.42 o 
  -2  -2  15        1.32        3.07      4.21 o 
  -1  -2  15       39.83       41.03      3.88 o 
   0  -2  15        2.77        0.00      2.07 o 
   1  -2  15       21.68       29.60      4.78 o 
   2  -2  15       12.52       21.00      4.53 o 
  -4  -1  15       10.00        9.20      3.42 o 
  -3  -1  15       11.77        7.81      3.21 o 
  -2  -1  15        1.34        1.86      2.67 o 
  -1  -1  15        3.34        4.30      3.03 o 
   0  -1  15        7.31       10.88      3.10 o 
   1  -1  15        1.36        3.28      2.53 o 
   2  -1  15       24.83       24.54      4.96 o 
  -4   0  15        4.14        7.20      3.67 o 
  -3   0  15       36.96       48.48      4.23 o 
  -2   0  15        3.40        8.75      2.33 o 
  -1   0  15       33.44       34.21      3.83 o 
   0   0  15        0.02        3.85      2.60 o 
   1   0  15       22.16       32.17      5.17 o 
  -4   1  15        0.28        1.28      3.60 o 
  -3   1  15        8.64        9.83      2.34 o 
  -2   1  15        1.68        2.64      1.89 o 
  -1   1  15        2.09        1.50      2.46 o 
   0   1  15       25.91       29.46      4.99 o 
  -2   2  15        6.36        6.71      2.34 o 
  -1   2  15       15.73       23.00      4.67 o 
   1  -8  16       24.78       28.24      5.10 o 
   1  -7  16        7.54        6.24      3.32 o 
   2  -7  16        0.48        0.64      2.57 o 
  -3  -6  16       30.48       31.13      5.31 o 
  -2  -6  16        5.94        4.42      3.03 o 
  -1  -6  16       36.77       31.17      5.10 o 
   0  -6  16        9.48       14.97      2.63 o 
   1  -6  16       28.88       22.50      4.49 o 
   2  -6  16       32.25       32.10      5.38 o 
  -3  -5  16       15.38       19.69      4.74 o 
  -2  -5  16       38.75       37.77      5.46 o 
  -1  -5  16       36.18       32.84      5.31 o 
   0  -5  16       21.83       32.61      6.33 o 
   1  -5  16       14.09       15.69      3.82 o 
   2  -5  16       11.00       17.05      4.07 o 
  -3  -4  16        0.38        1.03      2.75 o 
  -2  -4  16       13.43       17.69      4.21 o 
  -1  -4  16        7.69       14.23      4.80 o 
   0  -4  16       37.96       46.46      4.28 o 
   1  -4  16       11.17       18.87      4.35 o 
   2  -4  16       19.83       21.83      4.49 o 
  -3  -3  16        0.14        0.00      2.32 o 
  -2  -3  16        0.10        1.46      2.46 o 
  -1  -3  16        1.98        2.67      4.08 o 
   0  -3  16        2.84        3.35      2.46 o 
   1  -3  16        2.34        5.28      2.78 o 
   2  -3  16        0.03        0.00      2.57 o 
  -3  -2  16       30.40       23.86      4.85 o 
  -2  -2  16        0.32        0.00      1.87 o 
  -1  -2  16        8.30       12.89      2.80 o 
   0  -2  16        4.70        5.63      2.85 o 
   1  -2  16        8.86       13.77      3.35 o 
  -3  -1  16        3.54        6.74      3.35 o 
  -2  -1  16       32.83       30.42      6.76 o 
  -1  -1  16        4.09        6.09      2.17 o 
   0  -1  16       12.64       13.12      3.67 o 
  -3   0  16       39.94       49.11      6.99 o 
  -2   0  16        1.90        5.07      2.13 o 
  -1   0  16        2.40        3.12      2.12 o 
  -1  -6  17        0.66        5.49      3.35 o 
   0  -6  17        8.52        9.66      3.35 o 
  -2  -5  17       35.20       32.27      5.46 o 
  -1  -5  17        3.81        3.74      3.28 o 
   0  -5  17       14.46       20.54      4.32 o 
  -2  -4  17       20.36       19.01      4.49 o 
  -1  -4  17       13.26       14.78      2.80 o 
   0  -4  17       16.70       18.76      4.49 o 
  -2  -3  17        1.84        4.03      3.42 o 
  -1  -3  17       45.16       54.75      8.38 o 
   0  -3  17        0.02        1.60      2.67 o 
                                                 
